# Supplementary material for: 5-Fluoro-1-(penta­noyl)pyrimidine-2,4(1H,3H)-dione
Source: Acta Crystallogr Sect E Struct Rep Online. 2008 Feb 22;64(Pt 3):o617. doi: 10.1107/S1600536808004418 (PMC2960789; doi:10.1107/S1600536808004418)
Supplement: Supplementary file 2 [file e-64-0o617-Isup2.hkl]

# 
# h,k,l, Fc-squared, Fo-squared, sigma(Fo-squared) and status flag 
# 
data_I
_shelx_title ' k02031 in P-1' 
_shelx_refln_list_code          4 
_shelx_F_calc_maximum       59.79 
_exptl_crystal_F_000       224.00 
_reflns_d_resolution_high  0.7698 
 
loop_ 
 _symmetry_equiv_pos_as_xyz 
 'x, y, z' 
 '-x, -y, -z' 
 
_cell_length_a     5.3165 
_cell_length_b     9.3986 
_cell_length_c    10.1895 
_cell_angle_alpha  96.000 
_cell_angle_beta  100.957 
_cell_angle_gamma 105.539 
 
_shelx_F_squared_multiplier     1.000 
 
loop_ 
 _refln_index_h 
 _refln_index_k 
 _refln_index_l 
 _refln_F_squared_calc 
 _refln_F_squared_meas 
 _refln_F_squared_sigma 
 _refln_observed_status 
   1   0   0      751.63      683.31      8.12 o 
   2   0   0     2607.33     2626.52     32.48 o 
   3   0   0      145.03      156.02      2.84 o 
   4   0   0       28.44       27.99      1.57 o 
   5   0   0       14.27       14.25      1.59 o 
   6   0   0        2.96        5.60      1.95 o 
  -6   1   0       10.87        8.99      2.06 o 
  -5   1   0        3.69        2.48      0.92 o 
  -4   1   0       20.63       17.49      1.22 o 
  -3   1   0        1.94        2.38      0.35 o 
  -2   1   0      767.64      745.67      9.74 o 
  -1   1   0     1627.91     1491.88     16.73 o 
   0   1   0     2265.98     2016.31     33.16 o 
   1   1   0      298.10      276.95      4.20 o 
   2   1   0       29.57       30.87      0.65 o 
   3   1   0      184.22      195.77      5.34 o 
   4   1   0       51.01       47.76      1.68 o 
   5   1   0        0.30        0.42      1.15 o 
   6   1   0        0.27        8.79      7.56 o 
  -6   2   0       27.12       29.84      3.68 o 
  -5   2   0       50.63       48.26      1.98 o 
  -4   2   0       35.05       34.56      1.27 o 
  -3   2   0       74.38       85.53      1.44 o 
  -2   2   0      445.83      441.71      5.00 o 
  -1   2   0      419.11      371.73      4.61 o 
   0   2   0      283.00      253.20      3.85 o 
   1   2   0       32.43       28.14      0.67 o 
   2   2   0      340.08      349.09      5.06 o 
   3   2   0        2.50        2.58      1.10 o 
   4   2   0        7.74        6.28      1.94 o 
   5   2   0        3.91        7.75      3.56 o 
   6   2   0       20.19       28.01      7.47 o 
  -6   3   0        9.29       10.92      4.14 o 
  -5   3   0       36.86       34.44      2.41 o 
  -4   3   0       94.22      101.43      2.36 o 
  -3   3   0       38.09       37.98      0.79 o 
  -2   3   0        0.02        0.89      0.79 o 
  -1   3   0     1421.45     1467.38     21.74 o 
   0   3   0     1049.62     1015.04     16.20 o 
   1   3   0      326.68      328.14      4.81 o 
   2   3   0       36.38       37.12      1.05 o 
   3   3   0       28.31       25.40      0.98 o 
   4   3   0        5.79        6.70      0.82 o 
   5   3   0        0.20        3.30      2.89 o 
  -6   4   0      133.64      134.65     11.72 o 
  -5   4   0       29.75       28.04      3.93 o 
  -4   4   0        1.15        1.11      0.68 o 
  -3   4   0       15.99       15.44      0.58 o 
  -2   4   0      213.45      211.03      2.98 o 
  -1   4   0       18.13       18.32      0.68 o 
   0   4   0      288.52      284.98      4.10 o 
   1   4   0        1.66        2.87      0.58 o 
   2   4   0      230.60      248.05      4.89 o 
   3   4   0      161.08      157.40      4.28 o 
   4   4   0      155.46      151.86      8.70 o 
   5   4   0      457.39      475.11     44.30 o 
  -6   5   0       64.03       71.24      7.06 o 
  -5   5   0       59.18       55.01      4.11 o 
  -4   5   0      376.38      370.96      8.30 o 
  -3   5   0      290.40      295.98      5.29 o 
  -2   5   0      135.63      132.72      3.72 o 
  -1   5   0        5.98        6.17      0.44 o 
   0   5   0       14.59       12.09      0.52 o 
   1   5   0       78.33       74.50      3.61 o 
   2   5   0      246.42      248.83      4.94 o 
   3   5   0       13.35       15.20      1.68 o 
   4   5   0       87.28       90.37     16.40 o 
   5   5   0      143.40      137.05     21.26 o 
  -6   6   0      117.85      125.26     11.79 o 
  -5   6   0        1.43        5.68      2.08 o 
  -4   6   0     1331.54     1371.24     34.67 o 
  -3   6   0      579.30      598.49     10.93 o 
  -2   6   0      158.21      154.09      3.25 o 
  -1   6   0        7.24        9.51      1.52 o 
   0   6   0       56.63       58.57      1.68 o 
   1   6   0       31.60       24.50      1.52 o 
   2   6   0        9.99       11.32      2.48 o 
   3   6   0       55.12       69.49      9.66 o 
   4   6   0       25.63       29.08      3.56 o 
  -6   7   0      160.95      164.59     19.38 o 
  -5   7   0        8.06       15.26      6.29 o 
  -4   7   0      489.90      476.28     16.30 o 
  -3   7   0      173.80      177.61      6.70 o 
  -2   7   0        5.66        5.39      0.65 o 
  -1   7   0       14.98       16.19      0.90 o 
   0   7   0       45.29       38.84      5.87 o 
   1   7   0        0.23       -1.44      1.83 o 
   2   7   0       15.35       13.57      1.91 o 
   3   7   0       10.80        9.07      2.89 o 
   4   7   0       11.87       13.95      3.32 o 
  -6   8   0        6.99        5.71      3.40 o 
  -5   8   0        1.06        7.89      2.57 o 
  -4   8   0        0.07        3.70      2.11 o 
  -3   8   0      157.45      153.63     12.21 o 
  -2   8   0       98.42       95.14      3.67 o 
  -1   8   0       89.51       84.16      6.29 o 
   0   8   0        0.57        3.50      1.98 o 
   1   8   0       27.58       31.05      5.34 o 
   2   8   0       73.98       73.91      5.71 o 
   3   8   0       13.07       17.65      7.12 o 
  -5   9   0       22.76       20.79      5.36 o 
  -4   9   0       54.58       51.77      6.00 o 
  -3   9   0       47.43       42.56      4.40 o 
  -2   9   0        0.05        3.24      2.10 o 
  -1   9   0        2.34        6.20      2.37 o 
   0   9   0       42.35       43.34      3.82 o 
   1   9   0        2.92        2.63      2.05 o 
   2   9   0       18.67       16.36      2.58 o 
  -5  10   0       19.26       33.06     14.51 o 
  -4  10   0        0.24        6.41      2.74 o 
  -3  10   0       76.17       71.44      6.60 o 
  -2  10   0      107.45      100.75      6.38 o 
  -1  10   0       86.74       85.74      8.43 o 
   0  10   0       21.71       23.15      3.03 o 
   1  10   0      316.32      349.81     28.92 o 
   2  10   0       80.16       79.98     15.55 o 
  -4  11   0       70.75       63.41     15.82 o 
  -3  11   0       93.92      103.71     21.32 o 
  -2  11   0        8.80        9.79      3.98 o 
  -1  11   0      186.41      216.04     22.54 o 
   0  11   0       16.79       21.75      8.96 o 
  -2  12   0        6.73        2.95      3.19 o 
   1 -12   1       44.77       51.22     12.68 o 
   2 -12   1        2.77        1.80      5.13 o 
   3 -12   1        0.95        6.50      7.33 o 
  -1 -11   1       11.50        6.35      3.14 o 
   0 -11   1        8.33        5.16      2.92 o 
   1 -11   1       10.81       10.73      2.52 o 
   2 -11   1        5.61        3.95      1.58 o 
   3 -11   1       25.11       30.33     17.71 o 
   4 -11   1        7.83       10.53      4.92 o 
  -2 -10   1       30.48       25.12      5.78 o 
  -1 -10   1        0.63        1.18      3.35 o 
   0 -10   1        3.13        7.99     20.59 o 
   1 -10   1        4.36        3.79      1.80 o 
   2 -10   1       18.36       17.01      4.82 o 
   3 -10   1        0.80       -0.46      3.67 o 
   4 -10   1        2.93        3.88      2.54 o 
   5 -10   1        0.04        0.06      4.25 o 
  -3  -9   1       13.20       17.20      6.15 o 
  -2  -9   1       24.50       26.66      3.51 o 
  -1  -9   1        2.79        3.33      2.83 o 
   0  -9   1        4.77       12.03      1.55 o 
   1  -9   1        2.68        3.38      0.92 o 
   2  -9   1        2.34        2.95      0.95 o 
   3  -9   1       24.46       17.78      1.79 o 
   4  -9   1        0.03        0.34      1.78 o 
   5  -9   1        0.03        2.58      3.77 o 
  -3  -8   1        0.08       -0.10      3.40 o 
  -2  -8   1        4.29        7.27      2.24 o 
  -1  -8   1        6.87        8.40      1.68 o 
   0  -8   1       96.50       97.03      4.25 o 
   1  -8   1        8.76        8.59      0.81 o 
   2  -8   1       83.12       80.12      2.98 o 
   3  -8   1       76.70       70.31      9.74 o 
   4  -8   1        0.04        1.62      2.16 o 
   5  -8   1        3.92        3.59      1.97 o 
   6  -8   1       17.56       16.92      4.00 o 
  -4  -7   1        3.47        5.00      2.49 o 
  -3  -7   1       88.30       88.71      6.23 o 
  -2  -7   1        3.67        3.97      1.59 o 
  -1  -7   1       64.78       63.50      2.96 o 
   0  -7   1      222.62      211.45      5.16 o 
   1  -7   1      370.22      378.08      8.84 o 
   2  -7   1      142.55      143.61      2.88 o 
   3  -7   1      155.03      154.32      6.02 o 
   4  -7   1       40.71       32.91      1.95 o 
   5  -7   1        1.60       11.81      7.16 o 
   6  -7   1      119.04      129.30     15.97 o 
  -4  -6   1        0.98        3.11      2.16 o 
  -3  -6   1      238.55      246.94      9.85 o 
  -2  -6   1        4.48        4.71      0.98 o 
  -1  -6   1      141.79      134.73      4.05 o 
   0  -6   1      350.66      366.78      7.75 o 
   1  -6   1      675.61      722.20     12.58 o 
   2  -6   1       17.28       16.21      0.70 o 
   3  -6   1      337.47      329.34      7.09 o 
   4  -6   1       32.80       27.43     22.68 o 
   5  -6   1       12.99       10.32      2.67 o 
   6  -6   1       10.86       15.31      2.46 o 
  -5  -5   1       17.25       22.60      5.24 o 
  -4  -5   1        4.35        7.41      3.67 o 
  -3  -5   1      177.26      168.59      6.05 o 
  -2  -5   1        3.63        4.36      0.73 o 
  -1  -5   1      164.87      176.08      3.78 o 
   0  -5   1       12.51        9.92      1.47 o 
   1  -5   1      158.05      153.92      2.43 o 
   2  -5   1       55.01       65.25      1.34 o 
   3  -5   1       18.38       18.21      0.75 o 
   4  -5   1        6.40        7.49      1.23 o 
   5  -5   1        6.52        8.06      2.12 o 
   6  -5   1       10.39       10.24      4.24 o 
  -5  -4   1        1.16        5.05      3.11 o 
  -4  -4   1       24.78       22.87      1.72 o 
  -3  -4   1       23.37       19.04      1.19 o 
  -2  -4   1       24.60       24.87      2.20 o 
  -1  -4   1       89.58       87.63      2.18 o 
   0  -4   1        1.30        1.26      0.42 o 
   1  -4   1       26.61       30.66      0.68 o 
   2  -4   1      265.77      267.35      4.92 o 
   3  -4   1       21.11       14.94      1.00 o 
   4  -4   1      102.13      101.40      6.13 o 
   5  -4   1       34.98       34.36      3.30 o 
   6  -4   1        8.00        7.80      2.30 o 
  -5  -3   1       28.37       29.78      3.30 o 
  -4  -3   1        9.45       10.69      1.61 o 
  -3  -3   1       29.06       28.90      1.20 o 
  -2  -3   1       28.28       32.06      1.78 o 
  -1  -3   1      316.51      325.10      4.75 o 
   0  -3   1       14.56       16.25      0.33 o 
   1  -3   1      105.13      106.25      1.67 o 
   2  -3   1      142.58      142.54      2.10 o 
   3  -3   1       26.15       28.70      0.91 o 
   4  -3   1       16.15       16.54      0.94 o 
   5  -3   1        9.22       13.67      1.94 o 
   6  -3   1      106.65       95.57      7.90 o 
  -6  -2   1       54.35       73.07     22.94 o 
  -5  -2   1        3.28        2.68      2.25 o 
  -4  -2   1        0.03        0.48      0.54 o 
  -3  -2   1      104.77       93.91      2.46 o 
  -2  -2   1      358.62      395.54      5.82 o 
  -1  -2   1     1164.32     1149.25     17.77 o 
   0  -2   1     2055.46     1890.92     26.16 o 
   1  -2   1      557.82      552.30      8.13 o 
   2  -2   1      505.43      527.75      7.18 o 
   3  -2   1       97.08      120.53      3.77 o 
   4  -2   1      179.33      174.32      3.93 o 
   5  -2   1      120.03      114.31      4.71 o 
   6  -2   1      253.88      252.88     18.54 o 
  -6  -1   1        0.33        3.99      2.99 o 
  -5  -1   1      111.68      105.94      4.82 o 
  -4  -1   1      153.63      144.79      3.47 o 
  -3  -1   1      248.83      246.77      5.87 o 
  -2  -1   1      133.94      140.52      2.07 o 
  -1  -1   1      140.13      134.57      1.89 o 
   0  -1   1       96.89       92.75      1.40 o 
   1  -1   1        0.04        1.66      0.42 o 
   2  -1   1     1645.70     1726.71     21.33 o 
   3  -1   1      442.18      485.16      8.28 o 
   4  -1   1       62.28       59.49      2.36 o 
   5  -1   1        5.04        6.49      2.10 o 
   6  -1   1       37.75       35.98      3.64 o 
  -6   0   1       54.43       43.02      5.03 o 
  -5   0   1        4.94        4.94      1.41 o 
  -4   0   1       52.32       59.31      1.89 o 
  -3   0   1      391.09      415.39      6.34 o 
  -2   0   1       13.31       11.13      0.40 o 
  -1   0   1      169.35      157.07      2.20 o 
   0   0   1      234.71      216.49      2.93 o 
   1   0   1      162.47      162.55      2.33 o 
   2   0   1      581.61      594.42      7.29 o 
   3   0   1      263.40      268.96      5.17 o 
   4   0   1       84.00       84.47      2.61 o 
   5   0   1       37.39       31.84      2.25 o 
   6   0   1        7.37        8.33      2.20 o 
  -6   1   1       14.81       12.13      1.99 o 
  -5   1   1        2.68        3.17      1.52 o 
  -4   1   1       39.51       40.33      3.09 o 
  -3   1   1       53.77       51.63      1.10 o 
  -2   1   1       30.75       31.39      0.59 o 
  -1   1   1      535.61      470.18      6.37 o 
   0   1   1       87.97       80.99      1.07 o 
   1   1   1      255.56      225.30      3.03 o 
   2   1   1       50.45       52.66      0.93 o 
   3   1   1       41.01       35.50      1.41 o 
   4   1   1      313.46      309.81     12.83 o 
   5   1   1       17.48       19.58      4.19 o 
   6   1   1      110.48      137.50     29.67 o 
  -6   2   1       52.99       45.90      7.91 o 
  -5   2   1       91.92       89.65      4.50 o 
  -4   2   1       37.42       39.41      5.08 o 
  -3   2   1      186.95      181.51      3.10 o 
  -2   2   1      170.50      165.57      2.29 o 
  -1   2   1      324.44      317.67      5.08 o 
   0   2   1      510.40      504.48      7.90 o 
   1   2   1       11.11       12.60      1.20 o 
   2   2   1       21.83       21.41      0.73 o 
   3   2   1        1.04        0.94      0.58 o 
   4   2   1       16.44       15.28      1.41 o 
   5   2   1       55.14       52.19      6.90 o 
  -6   3   1        9.23       13.70      2.97 o 
  -5   3   1        1.40        2.10      0.73 o 
  -4   3   1        8.27       10.29      0.84 o 
  -3   3   1       10.59       11.02      0.44 o 
  -2   3   1       11.20       14.38      0.52 o 
  -1   3   1      398.29      409.88      5.33 o 
   0   3   1       68.96       68.87      2.15 o 
   1   3   1        0.00        0.51      0.68 o 
   2   3   1       75.96       77.74      2.06 o 
   3   3   1      227.33      223.53      4.72 o 
   4   3   1        2.15        3.27      0.88 o 
   5   3   1       24.23       20.82      4.44 o 
  -6   4   1        4.31        8.84      2.69 o 
  -5   4   1       82.71       74.83      2.36 o 
  -4   4   1      354.11      349.15      7.45 o 
  -3   4   1        7.87        9.50      1.41 o 
  -2   4   1      107.72      123.56      1.74 o 
  -1   4   1      760.85      808.53      9.79 o 
   0   4   1       60.25       56.96      1.03 o 
   1   4   1        1.22        0.77      0.33 o 
   2   4   1      815.42      835.90     17.92 o 
   3   4   1       13.78       11.10      0.75 o 
   4   4   1       18.52       21.34      5.76 o 
   5   4   1       19.69       25.08      5.16 o 
  -6   5   1       11.41       21.01      5.96 o 
  -5   5   1       89.49       87.78      5.30 o 
  -4   5   1      699.63      699.49     13.37 o 
  -3   5   1       17.46       17.32      0.78 o 
  -2   5   1     1948.48     2151.86     27.68 o 
  -1   5   1     1120.12     1189.93     15.10 o 
   0   5   1      307.85      317.34      5.06 o 
   1   5   1       20.96       16.03      0.73 o 
   2   5   1      162.86      166.20      4.46 o 
   3   5   1        2.87        5.50      2.26 o 
   4   5   1        9.61        7.86      3.35 o 
  -6   6   1        1.41        0.20      4.35 o 
  -5   6   1       40.13       40.27      4.45 o 
  -4   6   1        0.77        1.32      0.84 o 
  -3   6   1        0.34        0.85      1.52 o 
  -2   6   1        0.35        1.83      0.89 o 
  -1   6   1      317.26      329.50      5.72 o 
   0   6   1        9.55        8.66      0.89 o 
   1   6   1        5.62        4.46      0.49 o 
   2   6   1        7.39       13.60      3.14 o 
   3   6   1       15.04       16.78      6.02 o 
   4   6   1       11.73       15.43      3.67 o 
  -6   7   1        1.54        0.97      3.61 o 
  -5   7   1       18.01       19.99      3.63 o 
  -4   7   1        2.35        2.15      0.79 o 
  -3   7   1      192.36      203.14      5.29 o 
  -2   7   1        7.90        8.10      0.94 o 
  -1   7   1        0.02        2.24      1.78 o 
   0   7   1        9.63        7.95      2.10 o 
   1   7   1       72.42       70.86      3.60 o 
   2   7   1       39.63       42.31      4.77 o 
   3   7   1        4.26        1.84      2.69 o 
  -6   8   1        5.41       10.60      3.98 o 
  -5   8   1       13.57       11.80      2.46 o 
  -4   8   1       14.97       14.99      1.58 o 
  -3   8   1       26.47       22.78      2.62 o 
  -2   8   1        1.68        3.56      1.11 o 
  -1   8   1       56.42       59.48      5.24 o 
   0   8   1        1.93        5.08      4.45 o 
   1   8   1        1.11        2.17      1.38 o 
   2   8   1       75.95       66.44      6.99 o 
   3   8   1        1.31        1.64      7.02 o 
  -5   9   1       14.80       17.43      4.55 o 
  -4   9   1        0.08        0.49      2.10 o 
  -3   9   1       28.32       25.63      1.94 o 
  -2   9   1        2.54        2.18      1.38 o 
  -1   9   1       12.49       13.67      1.62 o 
   0   9   1       22.29       19.19      1.55 o 
   1   9   1      281.68      292.52     25.14 o 
   2   9   1       13.36       20.11      5.66 o 
  -5  10   1       20.66       25.37      7.81 o 
  -4  10   1       22.13       25.76      3.67 o 
  -3  10   1        3.75        5.44      1.48 o 
  -2  10   1       40.15       36.70      3.43 o 
  -1  10   1        9.18        7.98      1.94 o 
   0  10   1        4.90        9.48      2.52 o 
   1  10   1       37.88       43.76      5.67 o 
  -4  11   1        0.31        1.86      2.08 o 
  -3  11   1        7.10       10.98      3.82 o 
  -2  11   1       41.06       29.05     12.83 o 
  -1  11   1        0.00        1.41      2.51 o 
   0  11   1       36.68       41.61      6.06 o 
  -2  12   1        4.53        4.30      5.45 o 
   1 -12   2        3.48        3.17      3.51 o 
   2 -12   2       12.02       14.51      4.49 o 
  -1 -11   2       12.82       22.26     10.01 o 
   0 -11   2        0.44        4.74      4.90 o 
   1 -11   2       35.69       33.79      5.82 o 
   2 -11   2       46.10       50.64      5.84 o 
   3 -11   2        0.56        2.28     22.73 o 
   4 -11   2       11.51       11.59     10.79 o 
  -2 -10   2        0.01       13.06      4.36 o 
  -1 -10   2        3.74        5.73      2.92 o 
   0 -10   2        1.84        3.57      2.91 o 
   1 -10   2      115.01      106.97     11.82 o 
   2 -10   2       28.80       32.21      3.25 o 
   3 -10   2       36.73       40.66      5.19 o 
   4 -10   2        3.05        3.53      1.86 o 
   5 -10   2        7.31        8.30      4.22 o 
  -3  -9   2        1.23       13.57      4.42 o 
  -2  -9   2       16.32       22.23      5.32 o 
  -1  -9   2       20.20       18.80      4.71 o 
   0  -9   2        5.89        5.82      2.62 o 
   1  -9   2       17.43       16.86      1.25 o 
   2  -9   2        2.35        1.51      0.78 o 
   3  -9   2      326.12      333.76     10.67 o 
   4  -9   2        0.98        3.20      1.98 o 
   5  -9   2       65.29       69.01     11.96 o 
  -3  -8   2        5.33        5.35      2.31 o 
  -2  -8   2        6.75        4.90      2.25 o 
  -1  -8   2       15.87       13.08      2.46 o 
   0  -8   2      176.17      185.35      7.15 o 
   1  -8   2      113.22      112.95      3.33 o 
   2  -8   2      513.00      513.54     13.63 o 
   3  -8   2     1182.13     1185.72     35.80 o 
   4  -8   2        0.03        4.06      2.41 o 
   5  -8   2      162.56      169.09     16.77 o 
  -4  -7   2        0.10        3.37      2.36 o 
  -3  -7   2        2.62        2.93      1.67 o 
  -2  -7   2        7.86        8.03      1.66 o 
  -1  -7   2        3.50        3.96      3.51 o 
   0  -7   2        0.37        0.26      0.52 o 
   1  -7   2      228.78      239.50      5.47 o 
   2  -7   2      253.93      247.66      5.54 o 
   3  -7   2      724.31      746.85     15.92 o 
   4  -7   2       87.58       83.56      6.08 o 
   5  -7   2       18.18       27.79      5.24 o 
   6  -7   2      206.52      214.56     37.81 o 
  -4  -6   2       16.45       19.02      3.33 o 
  -3  -6   2      103.52       95.38      4.37 o 
  -2  -6   2        0.86       -0.24      1.20 o 
  -1  -6   2      100.17      104.20      3.14 o 
   0  -6   2       14.79       14.77      1.26 o 
   1  -6   2       63.38       60.46      1.83 o 
   2  -6   2       27.25       24.37      0.93 o 
   3  -6   2        5.36        4.83      1.62 o 
   4  -6   2       73.69       68.12      3.72 o 
   5  -6   2       28.33       35.00      5.08 o 
   6  -6   2        1.86        5.32      2.13 o 
  -5  -5   2        0.07        7.27      3.55 o 
  -4  -5   2        4.39        1.20      4.66 o 
  -3  -5   2        3.32        3.18      1.21 o 
  -2  -5   2       20.76       18.31      1.40 o 
  -1  -5   2      204.30      197.63      5.22 o 
   0  -5   2       45.13       47.15      3.04 o 
   1  -5   2       27.05       23.69      0.62 o 
   2  -5   2       23.08       21.31      0.82 o 
   3  -5   2      167.71      164.83      4.28 o 
   4  -5   2       19.74       17.70      1.99 o 
   5  -5   2       79.98       83.64      8.49 o 
   6  -5   2       22.47       15.94      4.77 o 
  -5  -4   2        0.06        3.51      1.55 o 
  -4  -4   2        9.22        9.32      1.45 o 
  -3  -4   2      133.53      140.20      4.15 o 
  -2  -4   2       20.17       20.39      0.96 o 
  -1  -4   2       41.43       39.07      1.94 o 
   0  -4   2      189.84      204.88      2.89 o 
   1  -4   2      507.53      517.36      7.91 o 
   2  -4   2        1.24        2.93      0.63 o 
   3  -4   2       40.80       43.98      1.67 o 
   4  -4   2        7.10        7.23      1.15 o 
   5  -4   2      250.38      242.40      7.89 o 
   6  -4   2        2.78        9.51      2.93 o 
  -5  -3   2       20.24       20.84      2.11 o 
  -4  -3   2       64.71       62.21      2.82 o 
  -3  -3   2        0.16        0.33      0.50 o 
  -2  -3   2      167.87      158.08      2.41 o 
  -1  -3   2     1258.94     1231.68     14.15 o 
   0  -3   2       25.65       22.05      0.44 o 
   1  -3   2      322.87      311.22      4.96 o 
   2  -3   2       64.79       76.23      1.52 o 
   3  -3   2       35.47       33.79      1.36 o 
   4  -3   2       20.86       18.93      1.10 o 
   5  -3   2       12.92        9.11      1.43 o 
   6  -3   2        7.05       10.59      3.56 o 
  -6  -2   2        0.05        5.47      3.40 o 
  -5  -2   2        8.43       10.67      2.78 o 
  -4  -2   2      152.73      152.96      3.95 o 
  -3  -2   2      468.60      466.60      8.74 o 
  -2  -2   2        2.73        3.51      0.42 o 
   0  -2   2     3574.40     3370.99     47.60 o 
   1  -2   2     1503.98     1458.00     20.81 o 
   2  -2   2        6.36        5.14      0.44 o 
   3  -2   2       26.96       27.02      2.41 o 
   4  -2   2       12.76       13.94      1.10 o 
   5  -2   2       14.63       13.71      1.94 o 
   6  -2   2       11.16       10.24      2.02 o 
  -6  -1   2        2.63        2.62      2.79 o 
  -5  -1   2        0.89        3.07      1.21 o 
  -4  -1   2       22.19       23.90      1.05 o 
  -3  -1   2     1453.61     1501.18     25.05 o 
  -2  -1   2      512.88      555.69      7.38 o 
   0  -1   2       10.76       10.21      0.47 o 
   1  -1   2       70.02       60.49      0.95 o 
   2  -1   2      372.81      394.32      5.56 o 
   3  -1   2       77.07       77.29      1.62 o 
   4  -1   2       29.99       28.72      1.43 o 
   5  -1   2       23.79       24.58      2.24 o 
   6  -1   2        0.65        6.94      9.38 o 
  -6   0   2        0.48        1.10      1.59 o 
  -5   0   2       20.33       19.13      1.83 o 
  -4   0   2        5.01        5.14      1.68 o 
  -3   0   2        0.68        0.66      0.33 o 
  -2   0   2       15.82       12.48      0.40 o 
  -1   0   2      344.00      345.09      5.01 o 
   0   0   2      457.24      397.59      7.18 o 
   1   0   2      847.83      851.10     11.96 o 
   2   0   2       37.92       32.26      0.65 o 
   3   0   2       28.58       30.88      1.22 o 
   4   0   2       29.27       27.33      1.47 o 
   5   0   2        9.67       10.36      2.88 o 
   6   0   2        0.19       -0.17      1.55 o 
  -6   1   2        0.22       -0.18      1.43 o 
  -5   1   2       12.62       17.30      1.65 o 
  -4   1   2        5.28        5.33      0.94 o 
  -3   1   2      125.44      130.66      2.13 o 
  -2   1   2      263.16      279.05      4.03 o 
  -1   1   2        2.04        3.10      0.42 o 
   0   1   2      630.97      629.85      7.74 o 
   1   1   2      217.14      232.81      3.51 o 
   2   1   2       30.08       24.79      1.36 o 
   3   1   2       32.86       32.52      1.03 o 
   4   1   2        4.29        5.86      1.31 o 
   5   1   2        0.01       -0.39      3.67 o 
  -6   2   2       47.93       42.81      4.51 o 
  -5   2   2       11.13        9.89      1.46 o 
  -4   2   2      121.47      120.08      3.55 o 
  -3   2   2      291.12      269.66      5.55 o 
  -2   2   2      328.68      338.93      4.68 o 
  -1   2   2     1657.53     1592.92     22.11 o 
   0   2   2       93.73       88.44      2.10 o 
   1   2   2      741.84      740.24     11.84 o 
   2   2   2      130.78      139.53      2.69 o 
   3   2   2      110.99      107.82      2.59 o 
   4   2   2      321.32      324.13     10.90 o 
   5   2   2      160.44      167.70     19.19 o 
  -6   3   2        1.46        4.18      2.37 o 
  -5   3   2      108.82      111.14      6.39 o 
  -4   3   2       12.60       15.44      3.61 o 
  -3   3   2       34.20       30.86      1.08 o 
  -2   3   2      448.77      507.04      6.14 o 
  -1   3   2        0.42        1.75      0.27 o 
   0   3   2      300.23      303.93      4.86 o 
   1   3   2      901.04      922.73     13.71 o 
   2   3   2      661.81      685.01     15.63 o 
   3   3   2      254.11      258.40      6.49 o 
   4   3   2      666.44      710.27     26.47 o 
   5   3   2       93.09       98.37     12.45 o 
  -6   4   2        0.10       -0.09      2.87 o 
  -5   4   2      501.69      516.86     14.32 o 
  -4   4   2      601.79      608.26     15.63 o 
  -3   4   2       56.28       48.93      1.44 o 
  -2   4   2       17.64       20.03      0.62 o 
  -1   4   2       12.53       11.39      1.00 o 
   0   4   2      229.21      232.76      3.07 o 
   1   4   2       19.08       21.90      1.99 o 
   2   4   2       12.15       12.53      0.67 o 
   3   4   2       69.12       67.39      2.25 o 
   4   4   2      102.03      110.25     10.32 o 
   5   4   2      113.15      121.30     21.39 o 
  -6   5   2       22.90       25.69      6.08 o 
  -5   5   2      628.90      652.12     20.01 o 
  -4   5   2      132.40      130.72      4.14 o 
  -3   5   2        1.11        1.21      0.84 o 
  -2   5   2       10.29        6.70      1.89 o 
  -1   5   2       65.33       63.64      1.29 o 
   0   5   2       10.53        8.45      0.66 o 
   1   5   2       38.64       32.00      1.09 o 
   2   5   2       38.08       39.78      1.73 o 
   3   5   2        1.20        0.77      1.52 o 
   4   5   2       26.02       24.26      3.55 o 
  -6   6   2        0.50        0.27      1.66 o 
  -5   6   2        2.57        3.17      4.45 o 
  -4   6   2       27.36       24.47      2.20 o 
  -3   6   2       42.16       43.12      1.68 o 
  -2   6   2       75.74       72.60      1.85 o 
  -1   6   2        2.46        3.01      1.05 o 
   0   6   2       44.90       44.34      1.65 o 
   1   6   2        1.70        1.82      2.20 o 
   2   6   2      162.33      166.64      6.26 o 
   3   6   2        4.30       10.24      3.46 o 
   4   6   2       35.89       38.17      5.60 o 
  -6   7   2       22.22       23.28      4.58 o 
  -5   7   2       25.88       24.33      6.29 o 
  -4   7   2      263.54      259.38     10.18 o 
  -3   7   2       28.16       28.27      1.67 o 
  -2   7   2        8.60        8.32      1.26 o 
  -1   7   2       42.30       41.56      1.75 o 
   0   7   2       14.78       13.06      1.15 o 
   1   7   2       66.49       69.45      5.08 o 
   2   7   2       30.29       34.01     11.00 o 
   3   7   2        1.02        9.07      5.05 o 
  -6   8   2       15.82       20.69     10.08 o 
  -5   8   2        7.04       10.83      3.68 o 
  -4   8   2       10.85       11.07      2.62 o 
  -3   8   2      182.56      175.45      7.00 o 
  -2   8   2      182.58      168.47      6.13 o 
  -1   8   2       18.33       19.14      1.68 o 
   0   8   2      148.79      154.05      8.70 o 
   1   8   2      238.39      247.92     11.41 o 
   2   8   2        0.13        0.14      2.16 o 
   3   8   2       17.11       16.82      4.56 o 
  -5   9   2       19.23       16.41      3.72 o 
  -4   9   2        4.07        4.78      1.41 o 
  -3   9   2       28.66       17.26      1.77 o 
  -2   9   2      374.61      351.44     12.98 o 
  -1   9   2        9.55        6.39      1.52 o 
   0   9   2      427.75      446.82     28.07 o 
   1   9   2       96.09       98.98      8.81 o 
   2   9   2        2.32        4.37      2.57 o 
  -5  10   2       15.55       30.83      6.97 o 
  -4  10   2      219.22      248.77     23.93 o 
  -3  10   2        4.76        2.30      2.10 o 
  -2  10   2       54.55       54.04      6.34 o 
  -1  10   2       16.74       22.48      3.19 o 
   0  10   2       14.73       15.45      3.23 o 
   1  10   2      122.00      123.51     12.80 o 
  -4  11   2        4.42        3.87      3.09 o 
  -3  11   2        0.49        5.76      2.62 o 
  -2  11   2        1.57        6.42     13.78 o 
  -1  11   2       10.09       14.09      3.32 o 
   0  11   2        1.28        4.62     14.51 o 
   1 -12   3        5.17        6.24      4.94 o 
   2 -12   3       28.06       32.07      6.47 o 
  -1 -11   3        1.06        5.74      2.92 o 
   0 -11   3        2.14        0.79      3.19 o 
   1 -11   3       11.16       19.57      5.50 o 
   2 -11   3        1.14        7.39      3.04 o 
   3 -11   3        9.96       13.33      5.08 o 
   4 -11   3        0.80        2.84      2.22 o 
  -2 -10   3        1.05        7.36      2.81 o 
  -1 -10   3        0.85        0.62      2.56 o 
   0 -10   3        3.50        9.93      5.81 o 
   1 -10   3        3.54        4.90      4.14 o 
   2 -10   3       15.26       17.67      2.31 o 
   3 -10   3       18.43       17.85      2.72 o 
   4 -10   3       17.75       13.75      2.82 o 
  -3  -9   3        0.02       13.71      5.97 o 
  -2  -9   3       26.77       27.42      9.32 o 
  -1  -9   3       64.98       73.20      6.03 o 
   0  -9   3       24.54       19.65      2.94 o 
   1  -9   3       18.06       16.70      1.73 o 
   2  -9   3       53.33       47.82      6.34 o 
   3  -9   3        0.24        0.46      1.46 o 
   4  -9   3        2.52        3.49      3.93 o 
   5  -9   3      208.19      224.38     25.65 o 
  -3  -8   3        5.52        7.26      4.40 o 
  -2  -8   3       17.35       19.01      3.32 o 
  -1  -8   3       25.12       23.21      3.56 o 
   0  -8   3      288.82      298.42     18.28 o 
   1  -8   3       49.71       48.01      1.71 o 
   2  -8   3      216.28      228.23      8.22 o 
   3  -8   3        0.42        2.98      1.18 o 
   4  -8   3        1.38        1.39      2.36 o 
   5  -8   3       65.82       58.73      6.14 o 
  -4  -7   3       76.95       78.49      8.22 o 
  -3  -7   3       12.17       12.21      2.16 o 
  -2  -7   3        7.83       10.61      1.51 o 
  -1  -7   3       96.83       90.54      7.54 o 
   0  -7   3        5.73        4.75      0.44 o 
   1  -7   3       42.40       42.57      1.48 o 
   2  -7   3        3.42        2.90      0.84 o 
   3  -7   3        8.88        7.63      2.04 o 
   4  -7   3       19.82       19.30      2.41 o 
   5  -7   3        9.77        9.36      5.03 o 
   6  -7   3       14.58       10.92      3.84 o 
  -4  -6   3        0.63        1.98      4.71 o 
  -3  -6   3        2.77        2.43      1.07 o 
  -2  -6   3      214.47      222.94      8.14 o 
  -1  -6   3       42.17       37.89      2.51 o 
   0  -6   3       20.71       19.01      0.70 o 
   1  -6   3        1.92        2.77      0.63 o 
   2  -6   3        0.04        1.03      0.52 o 
   3  -6   3      111.69      109.85      6.02 o 
   4  -6   3       59.91       54.81      2.77 o 
   5  -6   3        7.14        8.91      4.19 o 
   6  -6   3        5.41        5.90      2.53 o 
  -5  -5   3        0.82        5.67      2.20 o 
  -4  -5   3       22.55       19.48      2.39 o 
  -3  -5   3        0.73        1.37      1.57 o 
  -2  -5   3        1.71        2.19      0.88 o 
  -1  -5   3      105.91       95.22      2.78 o 
   0  -5   3       28.35       27.58      1.41 o 
   1  -5   3      442.89      451.59      8.11 o 
   2  -5   3        7.68        6.40      0.63 o 
   3  -5   3       10.70        9.53      0.98 o 
   4  -5   3       11.35       10.55      1.33 o 
   5  -5   3       35.23       25.87      9.85 o 
   6  -5   3       18.00       21.85     12.99 o 
  -5  -4   3        0.15        0.75      1.39 o 
  -4  -4   3        4.44        7.08      2.36 o 
  -3  -4   3        7.17        7.84      1.10 o 
  -2  -4   3       14.60       11.64      1.41 o 
  -1  -4   3      700.86      717.10      9.29 o 
   0  -4   3        2.20        1.13      0.25 o 
   1  -4   3      402.49      425.95      5.81 o 
   2  -4   3       86.24      104.78      2.33 o 
   3  -4   3      142.42      133.77      3.76 o 
   4  -4   3        2.45        0.60      1.07 o 
   5  -4   3      374.03      360.69     18.68 o 
   6  -4   3        0.08        6.65      5.60 o 
  -5  -3   3        4.08        7.81      2.51 o 
  -4  -3   3        5.07        3.56      1.11 o 
  -3  -3   3       24.07       22.97      0.81 o 
  -2  -3   3     1162.43     1203.00     16.69 o 
  -1  -3   3      728.55      747.39      9.62 o 
   0  -3   3      141.01      133.47      2.36 o 
   1  -3   3     1824.22     1898.29     25.85 o 
   2  -3   3      565.61      632.62      9.30 o 
   3  -3   3      297.86      280.12      6.34 o 
   4  -3   3       40.44       31.87      3.61 o 
   5  -3   3       78.14       60.91      3.85 o 
   6  -3   3        4.54       11.21      2.93 o 
  -6  -2   3        1.73        6.18      2.36 o 
  -5  -2   3       32.75       26.48      2.18 o 
  -4  -2   3       79.60       78.19      2.14 o 
  -3  -2   3       82.89       86.28      2.26 o 
  -2  -2   3       36.37       34.53      0.79 o 
  -1  -2   3      151.33      142.45      2.00 o 
   0  -2   3      556.62      559.18      7.57 o 
   1  -2   3     1002.83     1049.66     13.02 o 
   2  -2   3      935.09     1004.85     13.66 o 
   3  -2   3        1.16        0.59      0.42 o 
   4  -2   3        9.25       11.70      2.20 o 
   5  -2   3        4.49        7.55      1.73 o 
   6  -2   3        1.69        7.78      3.93 o 
  -6  -1   3        0.57        2.14      1.80 o 
  -5  -1   3       24.92       25.33      1.78 o 
  -4  -1   3        0.16        1.05      0.55 o 
  -3  -1   3       37.69       36.89      1.07 o 
  -2  -1   3        6.82        7.55      0.40 o 
  -1  -1   3       34.05       33.51      0.85 o 
   0  -1   3      354.17      335.20      4.67 o 
   1  -1   3      175.99      200.55      2.78 o 
   2  -1   3       27.79       22.72      0.89 o 
   3  -1   3       69.44       69.19      1.53 o 
   4  -1   3      252.18      254.36      6.47 o 
   5  -1   3       79.72       83.88      5.95 o 
   6  -1   3        3.49        5.18      2.05 o 
  -6   0   3       13.40       20.43      2.96 o 
  -5   0   3       23.74       21.14      6.81 o 
  -4   0   3       52.20       56.42      1.89 o 
  -3   0   3        6.01        7.29      0.63 o 
  -2   0   3       57.26       53.10      1.03 o 
  -1   0   3      300.78      297.34      4.54 o 
   0   0   3        3.14        5.08      0.30 o 
   1   0   3       58.48       66.53      1.13 o 
   2   0   3       68.63       59.40      1.16 o 
   3   0   3      272.57      271.91      5.95 o 
   4   0   3       80.98       80.87      3.55 o 
   5   0   3       66.63       63.07      5.24 o 
  -6   1   3        4.04        4.11      2.11 o 
  -5   1   3        0.02        0.36      1.29 o 
  -4   1   3        0.08        0.75      2.99 o 
  -3   1   3       12.84       10.85      0.66 o 
  -2   1   3        0.09        0.28      0.31 o 
  -1   1   3       39.83       39.87      0.78 o 
   0   1   3       67.13       63.34      1.00 o 
   1   1   3      184.71      194.00      3.14 o 
   2   1   3      124.01      125.57      2.93 o 
   3   1   3      329.86      330.62      7.50 o 
   4   1   3      124.58      123.83      4.42 o 
   5   1   3        6.13       13.73      2.49 o 
  -6   2   3       60.82       52.54      7.81 o 
  -5   2   3      285.46      287.97      9.07 o 
  -4   2   3       11.65       11.36      1.89 o 
  -3   2   3      147.49      157.17      2.85 o 
  -2   2   3       14.47       16.30      0.73 o 
  -1   2   3        6.35        7.07      0.42 o 
   0   2   3      166.31      159.45      2.07 o 
   1   2   3     1526.86     1666.17     34.31 o 
   2   2   3       94.51       96.56      2.61 o 
   3   2   3       71.06       67.94      3.40 o 
   4   2   3      195.82      207.72     10.58 o 
   5   2   3        0.02        7.47      5.04 o 
  -6   3   3      119.66      113.25     10.47 o 
  -5   3   3      620.86      649.11     18.05 o 
  -4   3   3      132.57      128.36      3.11 o 
  -3   3   3      678.16      730.60     18.56 o 
  -2   3   3     2543.29     2785.91     36.98 o 
  -1   3   3      312.05      303.72      4.56 o 
   0   3   3        3.69        9.36      0.43 o 
   1   3   3      376.12      406.94      7.38 o 
   2   3   3      150.45      141.76      5.23 o 
   3   3   3       12.63       12.38      1.83 o 
   4   3   3       35.48       36.20      3.37 o 
   5   3   3        0.51        8.49      7.70 o 
  -6   4   3       36.78       33.14      4.67 o 
  -5   4   3      257.57      268.14      8.25 o 
  -4   4   3       19.23       22.38      3.14 o 
  -3   4   3      381.50      427.47      8.81 o 
  -2   4   3      339.70      380.85      5.66 o 
  -1   4   3       30.43       29.69      0.65 o 
   0   4   3       14.98       15.65      0.63 o 
   1   4   3       20.20       22.59      1.26 o 
   2   4   3        0.15        0.39      1.10 o 
   3   4   3        0.11        1.47      2.30 o 
   4   4   3        1.00        2.78      2.68 o 
  -6   5   3        0.57        1.26      1.89 o 
  -5   5   3       64.47       65.68      3.98 o 
  -4   5   3       88.36       91.75      5.24 o 
  -3   5   3      153.50      154.23      3.72 o 
  -2   5   3       35.06       45.45      1.21 o 
  -1   5   3       20.22       18.98      0.71 o 
   0   5   3      360.25      361.62      7.72 o 
   1   5   3       25.59       24.85      1.25 o 
   2   5   3       81.57       83.41      3.92 o 
   3   5   3       28.89       28.56      2.93 o 
   4   5   3        0.19        3.81      2.84 o 
  -6   6   3        8.03        9.35      2.99 o 
  -5   6   3       33.44       32.10      3.56 o 
  -4   6   3        0.75        0.31      0.63 o 
  -3   6   3       95.09      100.93      7.75 o 
  -2   6   3      163.98      170.54      3.95 o 
  -1   6   3        0.89        1.81      1.20 o 
   0   6   3        2.56        2.10      0.63 o 
   1   6   3      107.23      114.60      9.11 o 
   2   6   3        6.17        5.30      1.62 o 
   3   6   3       20.91       21.92      3.67 o 
  -6   7   3       13.18       10.89      3.06 o 
  -5   7   3        5.12        1.06      3.82 o 
  -4   7   3       31.17       32.87      2.11 o 
  -3   7   3        1.80        0.83      0.95 o 
  -2   7   3       29.40       31.83      1.46 o 
  -1   7   3      112.06      113.40      3.86 o 
   0   7   3      411.11      424.59     12.62 o 
   1   7   3       90.51       92.27     10.84 o 
   2   7   3      203.25      201.24     15.03 o 
   3   7   3       73.94       64.54      8.32 o 
  -6   8   3        8.90        6.02      4.56 o 
  -5   8   3       26.58       27.64      5.10 o 
  -4   8   3        8.48       10.23      2.20 o 
  -3   8   3        1.46        1.78      1.05 o 
  -2   8   3        0.24        0.04      0.73 o 
  -1   8   3       16.60       13.97      1.51 o 
   0   8   3      596.34      638.55     26.86 o 
   1   8   3        7.15       22.85     10.31 o 
   2   8   3      205.38      246.58     26.59 o 
  -5   9   3        4.52        8.26      9.41 o 
  -4   9   3       21.51       24.98      5.87 o 
  -3   9   3       57.55       40.29      4.30 o 
  -2   9   3        2.47        6.52      2.10 o 
  -1   9   3       11.85       10.77      2.93 o 
   0   9   3       36.12       39.05      4.21 o 
   1   9   3       30.54       33.63      5.34 o 
   2   9   3        1.22        1.27      3.03 o 
  -5  10   3        0.72        5.76      4.19 o 
  -4  10   3        0.06        3.43      2.85 o 
  -3  10   3       17.53       12.53      1.97 o 
  -2  10   3       19.08       16.10      1.84 o 
  -1  10   3        0.49        0.28      2.44 o 
   0  10   3       40.93       47.39     32.74 o 
   1  10   3        4.30        8.98      4.63 o 
  -4  11   3        5.29       13.83      6.71 o 
  -3  11   3        0.19        0.21      3.46 o 
  -2  11   3        0.21        2.15      2.05 o 
  -1  11   3       48.29       47.90      9.50 o 
  -1 -11   4        0.03       14.94      8.75 o 
   0 -11   4       19.47       24.51      6.69 o 
   1 -11   4       10.66       11.06      2.89 o 
   2 -11   4       38.50       33.63      8.38 o 
   3 -11   4        0.72        0.13      1.86 o 
  -2 -10   4        2.06       15.27      5.99 o 
  -1 -10   4       36.45       39.85      4.94 o 
   0 -10   4      239.91      228.79     28.18 o 
   1 -10   4      150.29      156.85     19.38 o 
   2 -10   4      730.52      777.34     68.60 o 
   3 -10   4        4.95        5.47      1.91 o 
   4 -10   4       66.59       74.61      8.19 o 
  -3  -9   4        1.45        9.14      3.67 o 
  -2  -9   4       12.01       12.56      3.06 o 
  -1  -9   4       99.23       98.92     12.84 o 
   0  -9   4       38.82       49.23     10.32 o 
   1  -9   4      195.91      190.24      7.79 o 
   2  -9   4      563.73      573.77     23.59 o 
   3  -9   4       38.12       36.52      6.02 o 
   4  -9   4       15.94       20.20     19.85 o 
   5  -9   4       60.22       60.90     11.06 o 
  -3  -8   4        6.37        5.74      7.39 o 
  -2  -8   4       10.99       12.68      2.51 o 
  -1  -8   4        7.66        8.59      2.25 o 
   0  -8   4      112.54      115.90      4.14 o 
   1  -8   4       21.15       21.95      4.11 o 
   2  -8   4       33.50       35.22      2.64 o 
   3  -8   4      111.27      104.02      5.66 o 
   4  -8   4       17.83       25.04      6.81 o 
   5  -8   4       29.37       27.97      4.10 o 
  -4  -7   4        0.62        5.43      7.86 o 
  -3  -7   4        5.19        7.10      2.11 o 
  -2  -7   4       36.42       39.68      3.72 o 
  -1  -7   4       65.96       62.23      2.30 o 
   0  -7   4        2.31        2.67      0.44 o 
   1  -7   4       12.67       13.44      1.61 o 
   2  -7   4       62.73       60.10      6.18 o 
   3  -7   4        2.10        4.67      3.88 o 
   4  -7   4       83.84      100.22      9.07 o 
   5  -7   4       15.22       21.52      3.39 o 
  -4  -6   4       26.12       21.05      2.44 o 
  -3  -6   4        0.56        0.42      1.22 o 
  -2  -6   4       12.96       11.59      1.21 o 
  -1  -6   4        9.09       10.02      0.56 o 
   0  -6   4       40.47       38.55      1.36 o 
   1  -6   4       15.50       12.71      2.78 o 
   2  -6   4       78.11       79.82      2.83 o 
   3  -6   4        7.08        5.30      1.28 o 
   4  -6   4       88.71       78.58      8.49 o 
   5  -6   4       55.19       45.07      5.87 o 
  -5  -5   4        9.02       16.34      3.88 o 
  -4  -5   4        3.00        4.37      2.57 o 
  -3  -5   4        0.49        0.62      1.41 o 
  -2  -5   4      114.30      110.32      3.46 o 
  -1  -5   4       25.50       24.30      0.74 o 
   0  -5   4      203.64      203.88      8.07 o 
   1  -5   4      116.30      122.38      3.11 o 
   2  -5   4        1.26       -0.22      1.00 o 
   3  -5   4       45.43       38.20      3.61 o 
   4  -5   4      281.00      260.25      9.99 o 
   5  -5   4        0.00        0.19      1.59 o 
   6  -5   4       62.56       71.93     11.22 o 
  -5  -4   4       72.85       66.00      5.38 o 
  -4  -4   4      192.62      183.04      6.76 o 
  -3  -4   4       17.48       15.45      0.89 o 
  -2  -4   4     1355.14     1384.02     23.06 o 
  -1  -4   4      225.08      237.14      3.82 o 
   0  -4   4       66.51       58.16      1.24 o 
   1  -4   4       16.95       13.72      0.52 o 
   2  -4   4       15.82       13.34      1.31 o 
   3  -4   4       26.23       26.98      3.72 o 
   4  -4   4        1.21        3.03      2.30 o 
   5  -4   4      107.37      101.63      6.88 o 
   6  -4   4        0.93        9.67      4.40 o 
  -5  -3   4       38.02       38.09      9.06 o 
  -4  -3   4      366.30      368.58     10.32 o 
  -3  -3   4        0.02       -0.05      0.52 o 
  -2  -3   4     2763.72     2854.27     47.91 o 
  -1  -3   4      397.50      410.77      5.49 o 
   0  -3   4      141.51      152.97      2.49 o 
   1  -3   4        7.66        7.78      0.44 o 
   2  -3   4      180.19      181.31      3.83 o 
   3  -3   4        4.29        6.56      1.19 o 
   4  -3   4        0.06        1.15      3.35 o 
   5  -3   4        0.35        0.89      1.73 o 
   6  -3   4        3.03        1.76      2.64 o 
  -6  -2   4        1.67        0.92      2.82 o 
  -5  -2   4        2.97        3.94      2.22 o 
  -4  -2   4      106.86      102.69      3.12 o 
  -3  -2   4      130.91      135.25      3.15 o 
  -2  -2   4       50.19       47.27      0.98 o 
  -1  -2   4        1.99        2.38      0.27 o 
   0  -2   4      490.38      504.04      6.68 o 
   1  -2   4       18.51       23.95      1.00 o 
   2  -2   4       23.53       23.08      1.78 o 
   3  -2   4        0.08       -0.05      0.61 o 
   4  -2   4       94.93       95.68      3.40 o 
   5  -2   4        0.06        2.23      1.25 o 
  -6  -1   4        1.19        4.63      6.29 o 
  -5  -1   4        0.26        2.15      1.58 o 
  -4  -1   4       12.22       11.50      1.11 o 
  -3  -1   4        0.22       -0.15      0.89 o 
  -2  -1   4      243.03      242.54      3.81 o 
  -1  -1   4       79.51       75.51      1.41 o 
   0  -1   4      318.72      325.63      4.44 o 
   1  -1   4      360.50      351.57      5.46 o 
   2  -1   4        1.75        2.67      0.47 o 
   3  -1   4       42.73       42.86      3.40 o 
   4  -1   4        0.15        2.00      1.26 o 
   5  -1   4        0.90        0.05      2.67 o 
  -6   0   4        7.36        9.18      2.24 o 
  -5   0   4       21.99       23.36      1.96 o 
  -4   0   4        8.18        8.24      1.20 o 
  -3   0   4      363.04      367.05      8.15 o 
  -2   0   4      198.71      194.14      2.84 o 
  -1   0   4      235.42      235.21      3.47 o 
   0   0   4      513.07      497.10      6.53 o 
   1   0   4      565.24      618.01      7.89 o 
   2   0   4      244.83      235.35      4.36 o 
   3   0   4      153.44      157.94      3.85 o 
   4   0   4       88.54       88.82      6.01 o 
   5   0   4        3.03        7.39      5.50 o 
  -6   1   4        7.61       14.71     10.27 o 
  -5   1   4       18.36       17.14      1.71 o 
  -4   1   4      205.52      202.83      6.47 o 
  -3   1   4      210.73      217.43      4.65 o 
  -2   1   4      163.00      175.48      4.35 o 
  -1   1   4      301.90      293.69      8.54 o 
   0   1   4     1666.89     1692.46     20.05 o 
   1   1   4      904.25      939.36     17.08 o 
   2   1   4       69.02       64.84      1.92 o 
   3   1   4      947.59      971.72     20.93 o 
   4   1   4      260.81      270.25      9.59 o 
   5   1   4       44.78       41.29      3.95 o 
  -6   2   4       87.67       88.40      7.37 o 
  -5   2   4       39.06       38.05      2.69 o 
  -4   2   4       60.02       57.41      2.28 o 
  -3   2   4      274.66      281.54      6.19 o 
  -2   2   4       25.03       22.90      1.68 o 
  -1   2   4      517.88      533.86      7.87 o 
   0   2   4      134.21      125.92      1.79 o 
   1   2   4      454.59      482.34      9.46 o 
   2   2   4        0.08        0.36      0.63 o 
   3   2   4      275.61      283.33     14.04 o 
   4   2   4      158.20      152.19      9.90 o 
   5   2   4       28.55       29.83      8.85 o 
  -6   3   4      294.71      308.00     21.59 o 
  -5   3   4      268.78      271.71      8.91 o 
  -4   3   4       43.11       41.93      1.76 o 
  -3   3   4       55.88       49.30      1.62 o 
  -2   3   4        3.42        4.41      0.48 o 
  -1   3   4       18.19       21.02      0.59 o 
   0   3   4       99.89      105.54      2.04 o 
   1   3   4        5.09        3.28      0.74 o 
   2   3   4      205.73      207.53      6.83 o 
   3   3   4       28.32       29.48      3.30 o 
   4   3   4        8.69        7.06      4.98 o 
  -6   4   4       43.64       42.18      6.50 o 
  -5   4   4       61.03       62.95      2.74 o 
  -4   4   4       41.23       41.86      1.93 o 
  -3   4   4       58.51       58.22      1.86 o 
  -2   4   4        5.62        3.53      0.94 o 
  -1   4   4       42.17       43.45      0.93 o 
   0   4   4        2.76        2.62      0.30 o 
   1   4   4       21.50       20.06      1.11 o 
   2   4   4       98.08       95.21      3.35 o 
   3   4   4       18.73       16.87      2.93 o 
   4   4   4       47.24       69.05     11.71 o 
  -6   5   4       23.59       23.18      3.70 o 
  -5   5   4       84.30       83.96      3.76 o 
  -4   5   4        4.69        4.31      1.22 o 
  -3   5   4       17.72       18.71      0.96 o 
  -2   5   4       12.05       14.44      0.73 o 
  -1   5   4       76.65       74.98      3.72 o 
   0   5   4       63.03       59.61      1.85 o 
   1   5   4       71.78       70.82      2.71 o 
   2   5   4        6.03        5.03      1.78 o 
   3   5   4       21.09       24.13      3.39 o 
   4   5   4       45.75       50.51     10.22 o 
  -6   6   4        4.28        5.97      2.52 o 
  -5   6   4       60.40       58.79      3.83 o 
  -4   6   4       32.89       31.49      9.22 o 
  -3   6   4      159.35      148.04      4.40 o 
  -2   6   4       29.08       27.90      9.38 o 
  -1   6   4        5.62        5.54      0.69 o 
   0   6   4       17.53       16.86      4.77 o 
   1   6   4      176.78      179.54      6.06 o 
   2   6   4        2.95        3.85      1.49 o 
   3   6   4        4.23       19.02     11.47 o 
  -6   7   4       16.47       23.77      7.12 o 
  -5   7   4       18.02       18.26      2.58 o 
  -4   7   4      118.91      113.01      6.97 o 
  -3   7   4      417.05      370.11     12.70 o 
  -2   7   4        9.33        7.00      2.88 o 
  -1   7   4      447.96      459.68     15.33 o 
   0   7   4      358.72      369.94     12.11 o 
   1   7   4       27.77       29.37      6.08 o 
   2   7   4        0.02        0.96      1.63 o 
   3   7   4       16.18       15.12      3.79 o 
  -6   8   4       50.02       56.26     18.96 o 
  -5   8   4       88.16       95.67     12.14 o 
  -4   8   4        0.75        4.67      1.65 o 
  -3   8   4      187.13      159.19      6.79 o 
  -2   8   4        0.30        2.71      2.99 o 
  -1   8   4       45.10       36.05      2.21 o 
   0   8   4       42.33       43.90      4.14 o 
   1   8   4        1.32        6.88      4.92 o 
   2   8   4        0.78        2.54      3.61 o 
  -5   9   4       26.05       28.44      4.66 o 
  -4   9   4        1.81        6.63      2.77 o 
  -3   9   4       10.85        7.76      1.38 o 
  -2   9   4       76.96       76.19      4.88 o 
  -1   9   4        1.69        2.89      2.57 o 
   0   9   4       28.59       28.26      4.09 o 
   1   9   4        7.38       20.76      7.54 o 
  -4  10   4        0.01        2.99      4.92 o 
  -3  10   4       12.26       13.36      2.15 o 
  -2  10   4       30.69       29.42      4.25 o 
  -1  10   4        0.27        1.39      2.74 o 
   0  10   4       92.45      106.75     11.46 o 
  -3  11   4       24.82       34.35      8.58 o 
  -2  11   4        0.59        0.73      3.98 o 
   0 -11   5        4.31        4.63      4.52 o 
   1 -11   5       76.16       73.38     11.52 o 
   2 -11   5       39.99       36.35     12.68 o 
   3 -11   5        2.81        2.75      2.67 o 
  -2 -10   5       19.43       28.81     10.90 o 
  -1 -10   5       18.57       27.17      5.04 o 
   0 -10   5       34.94       36.80      9.26 o 
   1 -10   5        0.14        1.07      3.36 o 
   2 -10   5       12.97       11.71      2.56 o 
   3 -10   5       21.16       19.92      2.89 o 
   4 -10   5      240.90      254.54     39.44 o 
  -3  -9   5        3.76        7.90      4.10 o 
  -2  -9   5       13.30       14.39      3.72 o 
  -1  -9   5       40.09       35.94      4.81 o 
   0  -9   5       11.51       10.47      2.31 o 
   1  -9   5       39.52       40.79      3.41 o 
   2  -9   5       30.31       33.43      5.92 o 
   3  -9   5        7.02        6.58      1.71 o 
   4  -9   5        1.28        5.60      2.74 o 
  -3  -8   5       56.20       60.31      7.47 o 
  -2  -8   5       19.33       24.39      5.59 o 
  -1  -8   5       67.86       72.52      6.86 o 
   0  -8   5        4.49        6.01      4.61 o 
   1  -8   5        5.99        7.86      1.31 o 
   2  -8   5       49.32       45.98      4.14 o 
   3  -8   5        2.96        6.08      7.33 o 
   4  -8   5       24.34       27.50      3.61 o 
   5  -8   5        0.43        2.68      2.49 o 
  -4  -7   5        0.64        3.52      2.46 o 
  -3  -7   5        5.19        2.10      0.96 o 
  -2  -7   5       13.18       11.03      1.36 o 
  -1  -7   5       62.74       59.81      2.46 o 
   0  -7   5       23.96       21.64      1.16 o 
   1  -7   5        2.13        4.91      1.07 o 
   2  -7   5       14.34       13.98      2.46 o 
   3  -7   5      128.35      129.85      6.44 o 
   4  -7   5       16.37       16.28      2.25 o 
   5  -7   5       29.41       33.29      4.45 o 
  -4  -6   5        0.11        2.78      2.36 o 
  -3  -6   5       38.48       33.09      2.10 o 
  -2  -6   5        5.33        6.39      1.36 o 
  -1  -6   5        8.30        7.84      0.65 o 
   0  -6   5        4.72        4.09      0.60 o 
   1  -6   5       57.12       63.22      2.15 o 
   2  -6   5       82.70       74.54      3.98 o 
   3  -6   5        1.36        3.03      2.55 o 
   4  -6   5      144.01      135.77      8.96 o 
   5  -6   5        2.82        4.35      2.30 o 
  -5  -5   5        1.37        1.40      2.23 o 
  -4  -5   5       34.52       35.31      2.74 o 
  -3  -5   5      209.41      207.52      7.65 o 
  -2  -5   5     1057.01     1062.85     19.86 o 
  -1  -5   5        4.65        4.76      0.84 o 
   0  -5   5      977.50     1034.03     22.56 o 
   1  -5   5      352.72      369.82      8.53 o 
   2  -5   5      190.01      180.67      5.48 o 
   3  -5   5        0.93        2.63      1.06 o 
   4  -5   5      191.41      171.56      6.15 o 
   5  -5   5       11.44       10.47      2.05 o 
  -5  -4   5        0.67        6.22      3.35 o 
  -4  -4   5        8.50       13.66      1.53 o 
  -3  -4   5      206.01      205.54      5.18 o 
  -2  -4   5      104.86      107.97      2.43 o 
  -1  -4   5      131.16      127.52      3.05 o 
   0  -4   5      507.01      508.06     11.40 o 
   1  -4   5      501.97      520.61     13.84 o 
   2  -4   5        7.71        6.01      0.60 o 
   3  -4   5       23.30       18.85      1.34 o 
   4  -4   5        2.12        7.42      1.96 o 
   5  -4   5        0.26        1.35      1.68 o 
  -5  -3   5       15.48       17.57      2.99 o 
  -4  -3   5        3.76        6.64      1.55 o 
  -3  -3   5       94.92       92.12      3.98 o 
  -2  -3   5      101.69      102.57      2.42 o 
  -1  -3   5      357.78      370.00      5.74 o 
   0  -3   5       29.62       29.64      0.78 o 
   1  -3   5       73.94       82.78      1.89 o 
   2  -3   5      100.17      107.38      2.57 o 
   3  -3   5       62.15       63.27      2.51 o 
   4  -3   5       15.66       17.36      2.01 o 
   5  -3   5        3.54        5.78      2.41 o 
  -6  -2   5       21.60       29.21      5.63 o 
  -5  -2   5       23.94       27.54      3.11 o 
  -4  -2   5       11.33       10.44      1.05 o 
  -3  -2   5        1.05        0.14      1.15 o 
  -2  -2   5       15.15       13.59      0.70 o 
  -1  -2   5        0.42        0.21      0.47 o 
   0  -2   5        5.30        5.10      0.43 o 
   1  -2   5      455.90      437.13      6.03 o 
   2  -2   5      208.95      207.15      3.98 o 
   3  -2   5       72.38       71.02      1.86 o 
   4  -2   5      163.12      166.13      5.62 o 
   5  -2   5       11.04       14.31      2.11 o 
  -6  -1   5        1.51        4.66      3.51 o 
  -5  -1   5        2.79        2.87      1.78 o 
  -4  -1   5        0.61        2.09      0.82 o 
  -3  -1   5       22.28       19.09      0.73 o 
  -2  -1   5       36.38       40.20      0.85 o 
  -1  -1   5      133.68      134.63      2.30 o 
   0  -1   5        6.29        5.83      0.47 o 
   1  -1   5        1.64        0.87      0.43 o 
   2  -1   5       86.76       85.78      3.09 o 
   3  -1   5      680.19      684.09     12.09 o 
   4  -1   5        0.87        3.05      1.83 o 
   5  -1   5      149.62      173.44     15.07 o 
  -6   0   5       84.52       76.33     84.55 o 
  -5   0   5        7.17       10.06      2.10 o 
  -4   0   5       16.55       16.38      3.46 o 
  -3   0   5       41.90       42.98      2.41 o 
  -2   0   5        1.48        1.67      0.37 o 
  -1   0   5      183.05      181.30      2.58 o 
   0   0   5        2.80        4.47      0.35 o 
   1   0   5      249.85      256.29      3.81 o 
   2   0   5      209.24      204.20      3.88 o 
   3   0   5      390.87      396.80      7.32 o 
   4   0   5        1.16        4.45      1.89 o 
   5   0   5      226.12      241.36     24.43 o 
  -6   1   5      509.23      533.42     49.47 o 
  -5   1   5       55.01       55.45      3.14 o 
  -4   1   5      171.65      180.33      6.81 o 
  -3   1   5      510.92      542.50     12.88 o 
  -2   1   5       67.15       57.89      1.15 o 
  -1   1   5       15.99       11.54      0.89 o 
   0   1   5     1448.81     1577.68     27.55 o 
   1   1   5      305.80      298.07      5.34 o 
   2   1   5       49.72       47.79      4.77 o 
   3   1   5      402.87      412.52     13.41 o 
   4   1   5       15.64       15.78      2.04 o 
   5   1   5        8.10        8.37      8.17 o 
  -6   2   5      242.50      249.36     18.51 o 
  -5   2   5      152.48      159.71      5.54 o 
  -4   2   5      212.72      223.84      8.43 o 
  -3   2   5      698.48      747.08     17.79 o 
  -2   2   5       29.51       32.50      0.79 o 
  -1   2   5       34.97       36.39      1.26 o 
   0   2   5       36.22       29.63      0.70 o 
   1   2   5       64.74       67.37      2.88 o 
   2   2   5       69.02       61.41      2.44 o 
   3   2   5        0.54        2.63      2.25 o 
   4   2   5        8.25        9.56      3.82 o 
  -6   3   5        1.92        3.53      2.29 o 
  -5   3   5        0.86        1.97      1.58 o 
  -4   3   5       28.40       26.03      3.30 o 
  -3   3   5        1.90        2.12      0.63 o 
  -2   3   5       18.08       20.72      0.94 o 
  -1   3   5      128.61      121.51      2.70 o 
   0   3   5       55.30       55.59      1.49 o 
   1   3   5       20.58       23.43      3.61 o 
   2   3   5        0.02        1.46      1.43 o 
   3   3   5        6.68        5.32      2.67 o 
   4   3   5        0.79        0.29      1.06 o 
  -6   4   5       17.48       20.47      2.37 o 
  -5   4   5       38.41       38.10      2.59 o 
  -4   4   5        0.00        1.78      1.36 o 
  -3   4   5       54.26       45.60      1.89 o 
  -2   4   5        6.62        6.67      0.48 o 
  -1   4   5      279.20      275.96      5.33 o 
   0   4   5      211.88      210.81      4.46 o 
   1   4   5       11.76       11.59      3.30 o 
   2   4   5       52.77       54.13      5.34 o 
   3   4   5        2.45        3.02      1.86 o 
   4   4   5        6.96       13.16      8.43 o 
  -6   5   5       34.29       26.80      9.59 o 
  -5   5   5       98.72      103.93      8.12 o 
  -4   5   5      123.05      116.80      4.83 o 
  -3   5   5       71.12       83.04      2.34 o 
  -2   5   5       91.87       93.47      2.40 o 
  -1   5   5      814.22      847.01     16.14 o 
   0   5   5      146.96      146.82      3.63 o 
   1   5   5      277.64      262.86      9.80 o 
   2   5   5       49.18       45.33      2.57 o 
   3   5   5        2.41        6.84      4.40 o 
  -6   6   5        6.41        5.45      3.10 o 
  -5   6   5        1.69        4.19      1.99 o 
  -4   6   5        7.93        6.99      4.35 o 
  -3   6   5       32.26       28.82      1.58 o 
  -2   6   5       83.75       79.06      2.23 o 
  -1   6   5     1073.46     1095.36     25.40 o 
   0   6   5      143.98      151.91      5.26 o 
   1   6   5      366.23      376.04     22.37 o 
   2   6   5       93.33       88.46      7.58 o 
   3   6   5        2.66        5.92      4.09 o 
  -6   7   5       72.06       71.93     16.48 o 
  -5   7   5        0.69        4.77      4.87 o 
  -4   7   5        6.88        3.90      1.52 o 
  -3   7   5       31.58       34.77      2.16 o 
  -2   7   5       20.56       18.36      1.90 o 
  -1   7   5      394.89      393.51     13.89 o 
   0   7   5       36.50       38.68      4.92 o 
   1   7   5       17.71       18.35      5.71 o 
   2   7   5       29.05       29.03      4.35 o 
  -5   8   5        1.02        2.47      3.10 o 
  -4   8   5       44.55       43.67      4.38 o 
  -3   8   5       14.61       12.19      1.78 o 
  -2   8   5        9.04       11.58      2.99 o 
  -1   8   5        4.94        5.95      1.64 o 
   0   8   5       12.87       17.22      3.22 o 
   1   8   5       13.60       19.21      3.31 o 
   2   8   5        0.41        0.60     86.22 o 
  -5   9   5        6.08        7.12      3.98 o 
  -4   9   5        2.75        7.78      9.85 o 
  -3   9   5       10.00        8.08      1.99 o 
  -2   9   5       36.45       35.55      4.63 o 
  -1   9   5        0.46        1.81      2.97 o 
   0   9   5       71.75       76.48     14.88 o 
   1   9   5        2.86       12.68      7.02 o 
  -4  10   5        9.09       17.95      8.22 o 
  -3  10   5        1.12        3.76      9.17 o 
  -2  10   5        7.23        3.94      3.40 o 
  -1  10   5       33.61       33.35      5.08 o 
   0 -11   6      155.96      154.87     27.51 o 
   1 -11   6      327.37      315.68     67.45 o 
   2 -11   6       25.76       19.80      7.23 o 
  -1 -10   6        1.21        6.13      3.59 o 
   0 -10   6       11.10       15.54      3.51 o 
   1 -10   6       51.08       41.20      7.54 o 
   2 -10   6       25.36       23.36      3.68 o 
   3 -10   6       13.09       18.95      3.85 o 
  -2  -9   6        5.73        4.14      2.63 o 
  -1  -9   6       28.06       24.83      3.56 o 
   0  -9   6       11.83       13.32      3.93 o 
   1  -9   6       12.73       14.11      3.77 o 
   2  -9   6       24.79       32.52      4.54 o 
   3  -9   6       27.40       24.99      7.07 o 
   4  -9   6        6.19        9.81      4.71 o 
  -3  -8   6        1.65       -0.06      2.01 o 
  -2  -8   6       28.44       26.32      3.24 o 
  -1  -8   6       33.39       37.19      3.75 o 
   0  -8   6        4.44        7.44      1.51 o 
   1  -8   6       22.61       25.41      3.14 o 
   2  -8   6        0.52        4.77     22.58 o 
   3  -8   6        0.42        3.90      5.66 o 
   4  -8   6       13.77       18.10      4.52 o 
  -4  -7   6        2.77        5.89      3.23 o 
  -3  -7   6        0.21       -1.58      1.62 o 
  -2  -7   6        0.01        1.56      6.13 o 
  -1  -7   6        7.87        8.25      0.92 o 
   0  -7   6       29.53       28.32      4.30 o 
   1  -7   6        0.71        2.51      2.36 o 
   2  -7   6        5.79        5.33      1.13 o 
   3  -7   6      403.13      394.82     29.24 o 
   4  -7   6       64.38       55.92      5.85 o 
   5  -7   6       99.64      112.92     17.71 o 
  -4  -6   6       12.35       10.71      8.17 o 
  -3  -6   6      191.19      178.69     10.98 o 
  -2  -6   6       36.55       31.94      2.51 o 
  -1  -6   6        5.24        5.40      0.51 o 
   0  -6   6       72.08       72.68      2.31 o 
   1  -6   6        0.60        4.26      0.98 o 
   2  -6   6       20.15       15.11      1.27 o 
   3  -6   6        2.88        2.10      1.89 o 
   4  -6   6       31.45       25.03      2.96 o 
   5  -6   6        1.14        6.32      2.78 o 
  -5  -5   6      160.93      152.12     23.23 o 
  -4  -5   6        6.74        7.51      2.43 o 
  -3  -5   6      494.53      480.95     16.46 o 
  -2  -5   6      101.18       98.23      4.19 o 
  -1  -5   6       11.17       10.70      0.87 o 
   0  -5   6       10.66        8.46      1.12 o 
   1  -5   6        3.48        4.23      1.20 o 
   2  -5   6       74.16       68.47      1.94 o 
   3  -5   6        3.47        4.18      2.88 o 
   4  -5   6       69.14       62.13      5.34 o 
   5  -5   6        3.34        7.48      3.88 o 
  -5  -4   6       56.91       46.83      5.40 o 
  -4  -4   6       10.39        7.05      1.44 o 
  -3  -4   6      189.46      178.16      5.19 o 
  -2  -4   6        1.19        0.77      0.66 o 
  -1  -4   6       59.13       51.26      2.04 o 
   0  -4   6        0.64        0.57      0.68 o 
   1  -4   6       15.14       14.00      0.85 o 
   2  -4   6      143.85      140.48      3.40 o 
   3  -4   6       29.75       30.70      1.91 o 
   4  -4   6       23.60       22.74      2.62 o 
   5  -4   6        0.02       -0.20      2.13 o 
  -5  -3   6        0.15        9.24     21.58 o 
  -4  -3   6       39.71       38.23      2.19 o 
  -3  -3   6      123.01      127.10      4.16 o 
  -2  -3   6       28.82       29.69      1.26 o 
  -1  -3   6      103.58      113.65      2.56 o 
   0  -3   6       48.16       52.79      5.24 o 
   1  -3   6      147.89      148.67      8.75 o 
   2  -3   6       91.42       93.95      2.48 o 
   3  -3   6       36.68       32.85      2.01 o 
   4  -3   6        5.39        7.79      1.48 o 
   5  -3   6        7.35       16.50      5.24 o 
  -6  -2   6        0.15        2.41      2.27 o 
  -5  -2   6        0.03        1.54      4.40 o 
  -4  -2   6        2.09        5.34      1.78 o 
  -3  -2   6       17.07       15.19      0.89 o 
  -2  -2   6       57.31       55.83      1.52 o 
  -1  -2   6       30.40       34.32      0.92 o 
   0  -2   6       67.49       67.03      1.58 o 
   1  -2   6       12.98       13.36      0.59 o 
   2  -2   6       25.94       23.16      0.95 o 
   3  -2   6       74.07       69.90      2.99 o 
   4  -2   6        0.77        2.45      2.20 o 
   5  -2   6        3.65        6.98      3.35 o 
  -6  -1   6        6.94        9.01      2.41 o 
  -5  -1   6        6.68        4.78      1.83 o 
  -4  -1   6        3.37        2.24      1.78 o 
  -3  -1   6       73.65       73.77      2.39 o 
  -2  -1   6       83.05       73.28      1.71 o 
  -1  -1   6      864.75      885.41     12.89 o 
   0  -1   6     1093.78     1146.66     26.92 o 
   1  -1   6      181.54      179.23      3.37 o 
   2  -1   6      476.17      488.12     11.15 o 
   3  -1   6      199.98      197.66      5.15 o 
   4  -1   6       26.19       25.74      2.71 o 
   5  -1   6        2.03        3.99      5.60 o 
  -6   0   6        3.13        5.17      2.30 o 
  -5   0   6        3.77        3.20      1.11 o 
  -4   0   6      511.86      520.05     16.07 o 
  -3   0   6        5.18        3.63      0.58 o 
  -2   0   6      263.79      267.01      5.98 o 
  -1   0   6      124.78      136.12      2.33 o 
   0   0   6      423.57      438.77      6.39 o 
   1   0   6       59.93       55.49      1.52 o 
   2   0   6      513.28      523.67      9.25 o 
   3   0   6      213.61      208.43      5.89 o 
   4   0   6       22.40       18.58      3.72 o 
   5   0   6        3.30        7.28      3.04 o 
  -6   1   6       69.08       58.50     91.62 o 
  -5   1   6       26.34       22.71      3.51 o 
  -4   1   6       20.21       18.85      2.83 o 
  -3   1   6       12.38       10.71      0.54 o 
  -2   1   6       35.03       28.70      0.87 o 
  -1   1   6        8.51        8.21      0.75 o 
   0   1   6       17.04       18.69      1.20 o 
   1   1   6       67.16       64.15      1.88 o 
   2   1   6       19.08       18.78      1.15 o 
   3   1   6       22.08       18.40      3.93 o 
   4   1   6        1.27        2.88      3.13 o 
  -6   2   6        0.90        3.24      3.20 o 
  -5   2   6       36.09       34.03      2.20 o 
  -4   2   6       57.73       53.94      2.41 o 
  -3   2   6        2.28        2.65      0.50 o 
  -2   2   6       71.85       67.75      2.11 o 
  -1   2   6       40.88       38.37      1.26 o 
   0   2   6       70.41       69.70      1.84 o 
   1   2   6        0.49        0.12      1.05 o 
   2   2   6        2.13        3.39      1.31 o 
   3   2   6       81.25       82.13      4.70 o 
   4   2   6       58.52       54.07      5.63 o 
  -6   3   6       81.56       82.94      7.25 o 
  -5   3   6       52.56       53.12      6.01 o 
  -4   3   6        1.60        5.22      4.77 o 
  -3   3   6        0.07        1.92      0.59 o 
  -2   3   6       31.09       31.81      3.35 o 
  -1   3   6        0.39        0.20      0.68 o 
   0   3   6       43.78       46.04      1.44 o 
   1   3   6      102.37       97.01      3.77 o 
   2   3   6       34.89       25.91      1.83 o 
   3   3   6       55.55       50.95      7.12 o 
   4   3   6       20.00       17.19      3.30 o 
  -6   4   6       12.27       10.41      3.72 o 
  -5   4   6       21.66       19.36      3.07 o 
  -4   4   6       29.77       26.37      2.41 o 
  -3   4   6        6.61        6.53      0.58 o 
  -2   4   6        2.57        4.82      2.46 o 
  -1   4   6       87.87       83.23      2.38 o 
   0   4   6       58.73       53.99      1.85 o 
   1   4   6       68.31       54.53      3.98 o 
   2   4   6        9.55        7.97      1.83 o 
   3   4   6        5.68       10.53      2.89 o 
  -6   5   6        0.02        6.30      3.49 o 
  -5   5   6       33.46       29.19      3.77 o 
  -4   5   6      277.19      262.87     10.29 o 
  -3   5   6        6.74        5.92      5.55 o 
  -2   5   6        7.48        8.29      0.77 o 
  -1   5   6      266.39      280.55      6.09 o 
   0   5   6       58.48       57.36      2.63 o 
   1   5   6        0.44        3.20      1.28 o 
   2   5   6       62.97       54.54      3.98 o 
   3   5   6       61.93       68.95      8.45 o 
  -6   6   6       46.56       40.23     14.77 o 
  -5   6   6        6.24        5.20      2.55 o 
  -4   6   6      199.27      180.91      8.37 o 
  -3   6   6       24.31       24.22      2.95 o 
  -2   6   6      256.62      258.63      8.55 o 
  -1   6   6       39.00       36.02      1.97 o 
   0   6   6       75.60       71.68      3.55 o 
   1   6   6       34.34       32.90      2.71 o 
   2   6   6       46.00       48.81      6.38 o 
  -5   7   6        0.05       -0.30      1.83 o 
  -4   7   6        0.09        0.88      1.80 o 
  -3   7   6        3.66        5.65      1.43 o 
  -2   7   6       64.47       65.65      3.73 o 
  -1   7   6        8.35       10.63      4.37 o 
   0   7   6        2.85        7.11      1.94 o 
   1   7   6       11.60       17.05      3.14 o 
   2   7   6       21.33       21.90      9.53 o 
  -5   8   6        2.70        7.82      2.39 o 
  -4   8   6       23.80       32.78      4.39 o 
  -3   8   6        6.41        2.21      1.19 o 
  -2   8   6       18.21       21.11      3.64 o 
  -1   8   6       23.04       24.03      3.66 o 
   0   8   6       28.66       31.10      5.58 o 
   1   8   6       30.15       32.27      9.95 o 
  -4   9   6       10.42       13.12      3.18 o 
  -3   9   6       51.54       54.76     14.51 o 
  -2   9   6       16.78       12.57      8.33 o 
  -1   9   6      103.52      123.47     14.90 o 
   0   9   6        2.11       -0.44      4.09 o 
  -3  10   6      112.36      119.77     26.06 o 
  -2  10   6       12.53       16.68      4.70 o 
  -1 -10   7       21.66       29.20      6.45 o 
   0 -10   7        0.08       -1.01      3.56 o 
   1 -10   7       17.84       20.08      6.13 o 
   2 -10   7        8.06        7.76      2.85 o 
   3 -10   7       11.02       21.27      4.77 o 
  -2  -9   7        2.90        9.85      2.99 o 
  -1  -9   7        1.05        3.53      3.56 o 
   0  -9   7        0.14       -0.70      2.67 o 
   1  -9   7       25.72       28.14      2.61 o 
   2  -9   7       35.91       40.25      5.07 o 
   3  -9   7       30.33       29.08      4.30 o 
  -3  -8   7       21.06       20.64      4.05 o 
  -2  -8   7       13.97       18.62      9.06 o 
  -1  -8   7        0.57        5.37      2.26 o 
   0  -8   7       28.73       23.20      1.86 o 
   1  -8   7       40.03       37.94      3.12 o 
   2  -8   7       52.67       66.61      6.94 o 
   3  -8   7       92.33      103.47      9.88 o 
   4  -8   7        3.82        5.50      3.10 o 
  -3  -7   7      255.07      230.79     17.37 o 
  -2  -7   7       72.47       66.41      6.93 o 
  -1  -7   7      222.71      229.62      7.94 o 
   0  -7   7       97.66      105.40      4.57 o 
   1  -7   7       38.70       33.84      3.09 o 
   2  -7   7       16.36       12.70      2.33 o 
   3  -7   7       45.09       45.09     10.37 o 
   4  -7   7        8.80        9.38      2.58 o 
  -4  -6   7      170.92      152.22     14.02 o 
  -3  -6   7      362.68      344.05     19.78 o 
  -2  -6   7        7.56        9.13      1.46 o 
  -1  -6   7      201.48      213.78      7.34 o 
   0  -6   7      283.54      280.47      8.87 o 
   1  -6   7       20.72       19.48      4.09 o 
   2  -6   7        2.04        2.04      0.95 o 
   3  -6   7       12.26       15.29      2.52 o 
   4  -6   7        7.44        8.36      3.93 o 
  -4  -5   7        2.24        7.05      3.20 o 
  -3  -5   7        1.79        0.80      1.25 o 
  -2  -5   7      182.87      192.35      5.98 o 
  -1  -5   7       12.04       12.44      0.82 o 
   0  -5   7       10.49       10.07      1.31 o 
   1  -5   7       63.51       59.94      4.30 o 
   2  -5   7       94.55       94.82      3.48 o 
   3  -5   7       30.32       28.95      2.30 o 
   4  -5   7        0.00        6.28      2.61 o 
   5  -5   7        2.43        6.46      2.99 o 
  -5  -4   7       31.34       36.32      6.65 o 
  -4  -4   7       10.24       14.33      3.14 o 
  -3  -4   7       51.64       47.65      3.56 o 
  -2  -4   7        8.59        6.31      0.77 o 
  -1  -4   7        1.78        1.70      1.68 o 
   0  -4   7       46.84       46.84      1.42 o 
   1  -4   7       69.51       64.39      2.20 o 
   2  -4   7       71.98       71.31      2.54 o 
   3  -4   7       43.60       43.04      2.71 o 
   4  -4   7        0.32        0.59      1.63 o 
   5  -4   7       11.51       20.71      3.85 o 
  -5  -3   7        8.82       12.01      2.30 o 
  -4  -3   7        4.92        3.00      1.08 o 
  -3  -3   7        0.26        2.38      0.92 o 
  -2  -3   7       75.01       77.00      2.04 o 
  -1  -3   7       39.80       37.09      1.10 o 
   0  -3   7      120.64      112.91      7.91 o 
   1  -3   7        0.57        0.96      0.50 o 
   2  -3   7      302.73      301.03      7.18 o 
   3  -3   7       48.96       38.51      2.21 o 
   4  -3   7      153.50      164.59     10.82 o 
   5  -3   7        0.31        1.25      2.51 o 
  -5  -2   7        0.17       -0.41      1.60 o 
  -4  -2   7        0.18       -0.73      0.89 o 
  -3  -2   7        5.30        5.64      2.46 o 
  -2  -2   7       79.99       80.04     10.84 o 
  -1  -2   7       18.92       20.22      0.74 o 
   0  -2   7       17.28       17.63      1.20 o 
   1  -2   7      463.29      475.09     12.52 o 
   2  -2   7     1161.63     1158.76     23.52 o 
   3  -2   7        0.01        0.94      1.68 o 
   4  -2   7      239.93      277.44     19.62 o 
  -6  -1   7      106.58       90.31     14.43 o 
  -5  -1   7       31.80       29.55      6.13 o 
  -4  -1   7      154.58      152.43      6.07 o 
  -3  -1   7        2.48        4.01      1.41 o 
  -2  -1   7       30.66       33.51      2.88 o 
  -1  -1   7      112.02      108.52      2.09 o 
   0  -1   7       10.23        7.89      0.70 o 
   1  -1   7        4.45        4.64      0.78 o 
   2  -1   7      497.21      504.03      9.54 o 
   3  -1   7       68.98       57.26      6.18 o 
   4  -1   7       61.18       65.24      5.59 o 
  -6   0   7       54.93       53.66      6.30 o 
  -5   0   7       45.01       44.49      4.53 o 
  -4   0   7      217.95      230.10      7.17 o 
  -3   0   7       11.90        9.96      1.05 o 
  -2   0   7       46.67       39.40      1.04 o 
  -1   0   7      137.07      143.22      2.94 o 
   0   0   7      485.06      509.55      9.41 o 
   1   0   7        2.68        2.97      0.74 o 
   2   0   7       66.06       58.63      2.16 o 
   3   0   7       31.24       32.23      2.41 o 
   4   0   7       42.10       40.62     11.47 o 
  -6   1   7       29.33       32.67      6.97 o 
  -5   1   7        1.34        1.34      1.92 o 
  -4   1   7        2.46        2.35      0.68 o 
  -3   1   7        4.68        2.17      0.44 o 
  -2   1   7       80.98       77.62      3.93 o 
  -1   1   7       21.10       19.21      1.00 o 
   0   1   7       18.82       13.55      0.55 o 
   1   1   7       30.00       26.86      1.17 o 
   2   1   7       51.38       42.61      9.11 o 
   3   1   7        0.18        5.56      2.15 o 
   4   1   7        0.49       -0.17      1.68 o 
  -6   2   7        0.62       11.92      5.81 o 
  -5   2   7       18.09       23.95      2.96 o 
  -4   2   7       48.03       47.72      2.30 o 
  -3   2   7       19.76       15.17      0.79 o 
  -2   2   7      147.88      143.80      3.41 o 
  -1   2   7        7.08        7.40      0.75 o 
   0   2   7       44.93       46.22      1.58 o 
   1   2   7        8.83       10.27      0.88 o 
   2   2   7       12.79       12.84      1.67 o 
   3   2   7       13.45       17.29      3.62 o 
   4   2   7       15.56       21.10      8.49 o 
  -6   3   7        2.02        6.39      3.46 o 
  -5   3   7      122.51      133.75     12.68 o 
  -4   3   7       24.41       24.33      5.55 o 
  -3   3   7       15.76       20.35      1.78 o 
  -2   3   7      195.51      195.11      5.26 o 
  -1   3   7      594.54      610.84     14.32 o 
   0   3   7      175.20      172.02      6.02 o 
   1   3   7       71.18       61.50      2.77 o 
   2   3   7        3.77        3.11      2.49 o 
   3   3   7        2.06        1.52      2.57 o 
  -6   4   7       39.13       42.73      6.11 o 
  -5   4   7       38.76       34.24      3.91 o 
  -4   4   7       68.38       62.66      3.73 o 
  -3   4   7       91.74       88.49      4.09 o 
  -2   4   7     1724.86     1735.64     44.50 o 
  -1   4   7      105.42      105.29      3.42 o 
   0   4   7      383.86      387.73     11.83 o 
   1   4   7       66.32       60.76      3.59 o 
   2   4   7        0.11        0.15      1.37 o 
   3   4   7        2.34        0.54      1.88 o 
  -6   5   7       24.38       29.67      9.11 o 
  -5   5   7        1.19        4.24      4.03 o 
  -4   5   7       46.59       52.06      3.78 o 
  -3   5   7        7.97       10.08      2.62 o 
  -2   5   7      479.88      471.69     15.39 o 
  -1   5   7      230.56      233.94      7.65 o 
   0   5   7       56.86       57.01      2.76 o 
   1   5   7       48.46       40.87      4.50 o 
   2   5   7       12.02        9.90      2.57 o 
  -5   6   7       38.66       40.25      5.48 o 
  -4   6   7       39.76       40.51      4.09 o 
  -3   6   7       23.75       22.69      3.88 o 
  -2   6   7       62.32       56.14      3.20 o 
  -1   6   7        3.95        5.30      2.85 o 
   0   6   7       38.62       38.40      5.32 o 
   1   6   7        0.64        2.09      7.44 o 
   2   6   7        0.52        0.31      3.56 o 
  -5   7   7        6.11       10.26      4.87 o 
  -4   7   7        0.29        2.14      3.82 o 
  -3   7   7       12.79       14.82      3.09 o 
  -2   7   7       15.53       14.33      2.88 o 
  -1   7   7       34.68       32.80      4.48 o 
   0   7   7        7.43        4.93      2.88 o 
   1   7   7        4.42        5.02      2.93 o 
  -5   8   7        1.15        1.43      3.47 o 
  -4   8   7        1.42        4.42      2.25 o 
  -3   8   7       39.82       35.18      3.51 o 
  -2   8   7       23.63       32.46      8.93 o 
  -1   8   7       50.10       57.67      8.31 o 
   0   8   7       13.17       16.19      4.40 o 
  -4   9   7        0.01        1.81      3.98 o 
  -3   9   7        0.40        4.43      4.56 o 
  -2   9   7        0.04        2.83      3.11 o 
  -1   9   7       15.64       14.86      5.40 o 
   0 -10   8        7.05        6.24      3.03 o 
   1 -10   8        7.99        4.50      7.33 o 
   2 -10   8        0.52        4.54     49.82 o 
  -2  -9   8        7.96       11.35      5.03 o 
  -1  -9   8       13.59       24.12      6.18 o 
   0  -9   8        1.36        2.49      2.41 o 
   1  -9   8        0.34        3.74      4.35 o 
   2  -9   8       76.95       75.77     10.99 o 
   3  -9   8       95.01       97.46     17.89 o 
  -3  -8   8        0.92       14.00    196.17 o 
  -2  -8   8        1.66        3.98      2.20 o 
  -1  -8   8       65.49       72.03      9.85 o 
   0  -8   8        0.07        1.24      1.57 o 
   1  -8   8        0.14        0.48      1.46 o 
   2  -8   8      122.27      129.48     13.62 o 
   3  -8   8       23.49       31.24      5.81 o 
  -3  -7   8       14.20       14.00      2.63 o 
  -2  -7   8        0.36        1.00      2.41 o 
  -1  -7   8       13.86       13.76      2.04 o 
   0  -7   8       20.54       17.50      1.81 o 
   1  -7   8        1.49        5.08     17.65 o 
   2  -7   8       52.75       56.25      6.77 o 
   3  -7   8       52.01       46.08      5.16 o 
   4  -7   8       14.30       14.88      7.75 o 
  -4  -6   8       64.38       47.35      9.85 o 
  -3  -6   8        0.43        4.15      2.19 o 
  -2  -6   8        0.09        1.05      1.44 o 
  -1  -6   8       14.70       17.84      2.30 o 
   0  -6   8        0.02        4.75      1.84 o 
   1  -6   8        1.42       -0.73      2.20 o 
   2  -6   8        8.31       10.66      2.82 o 
   3  -6   8        0.79        7.70      4.66 o 
   4  -6   8        0.18        1.01      2.55 o 
  -4  -5   8        1.21        4.66      2.30 o 
  -3  -5   8       25.82       19.95      2.25 o 
  -2  -5   8       40.80       34.55      3.20 o 
  -1  -5   8        1.19       -0.36      1.00 o 
   0  -5   8       35.93       35.47      2.35 o 
   1  -5   8       49.78       44.29      4.98 o 
   2  -5   8       87.31       79.87      5.41 o 
   3  -5   8        3.34        7.98      4.27 o 
   4  -5   8        7.37       20.38     12.62 o 
  -5  -4   8        1.99        1.55      2.31 o 
  -4  -4   8       40.21       35.47      3.67 o 
  -3  -4   8        0.49        0.90      0.82 o 
  -2  -4   8        2.02        3.70      0.97 o 
  -1  -4   8        5.46        4.38      1.20 o 
   0  -4   8        0.77        1.56      0.42 o 
   1  -4   8      159.87      162.09      4.97 o 
   2  -4   8       15.48       14.80      1.16 o 
   3  -4   8       20.45       20.92      3.18 o 
   4  -4   8        0.10        6.10      2.43 o 
  -5  -3   8        3.33        4.75      1.94 o 
  -4  -3   8        3.31        2.43      1.94 o 
  -3  -3   8        1.51        2.03      1.25 o 
  -2  -3   8       65.11       62.28      2.19 o 
  -1  -3   8      430.33      437.63     11.52 o 
   0  -3   8        7.07        7.66      1.00 o 
   1  -3   8      241.18      235.66      5.49 o 
   2  -3   8       84.46       79.12      2.95 o 
   3  -3   8        4.08        2.28      1.62 o 
   4  -3   8        9.47       10.17      1.76 o 
  -5  -2   8      101.60      104.01      8.93 o 
  -4  -2   8       70.52       65.10      4.28 o 
  -3  -2   8       87.13       90.38      3.95 o 
  -2  -2   8      192.32      191.44      4.65 o 
  -1  -2   8      231.61      245.41      5.48 o 
   0  -2   8        5.08        6.46      1.73 o 
   1  -2   8      167.36      174.86      4.51 o 
   2  -2   8       96.79       93.03      3.27 o 
   3  -2   8       36.38       36.71      5.81 o 
   4  -2   8       23.23       22.93      2.96 o 
  -5  -1   8      128.05      126.16     10.41 o 
  -4  -1   8        1.05        3.85      2.67 o 
  -3  -1   8        4.06        2.98      1.06 o 
  -2  -1   8       10.04        9.09      0.85 o 
  -1  -1   8       35.12       36.80      2.83 o 
   0  -1   8      126.40      127.66      5.19 o 
   1  -1   8       69.64       65.48      4.30 o 
   2  -1   8       23.53       20.14      1.94 o 
   3  -1   8        3.85       10.66      4.79 o 
   4  -1   8       10.86       14.67      3.93 o 
  -6   0   8        7.66        9.43      6.13 o 
  -5   0   8        1.07        2.77      2.92 o 
  -4   0   8       13.35       11.72      1.36 o 
  -3   0   8       18.61       18.31      1.00 o 
  -2   0   8        1.51        1.07      0.47 o 
  -1   0   8       36.67       33.27      1.73 o 
   0   0   8        8.16        7.61      0.74 o 
   1   0   8        1.65        1.36      2.57 o 
   2   0   8       62.56       63.10      2.59 o 
   3   0   8       11.33       11.65      2.58 o 
   4   0   8       98.19      108.82     11.54 o 
  -6   1   8        0.20        3.68      3.72 o 
  -5   1   8       21.89       22.15      4.05 o 
  -4   1   8        0.17        6.23      4.98 o 
  -3   1   8       46.98       40.67      2.01 o 
  -2   1   8       20.50       23.25      3.61 o 
  -1   1   8       19.46       23.78      1.56 o 
   0   1   8       50.65       45.34      1.94 o 
   1   1   8        8.95        8.07      4.98 o 
   2   1   8       77.89       67.14      3.09 o 
   3   1   8       15.39       16.77      2.67 o 
  -6   2   8        6.63        7.01      3.70 o 
  -5   2   8        9.64       14.12      4.71 o 
  -4   2   8        0.26        1.55      2.72 o 
  -3   2   8       20.92       20.17      2.23 o 
  -2   2   8       28.25       31.42      4.87 o 
  -1   2   8        7.26        6.75      1.14 o 
   0   2   8       15.04       10.52      1.20 o 
   1   2   8       25.72       19.13      2.20 o 
   2   2   8        4.02        4.53      1.36 o 
   3   2   8       26.33       35.85      4.13 o 
  -6   3   8       21.69       30.43      8.59 o 
  -5   3   8       57.28       49.43      7.44 o 
  -4   3   8        2.64        5.46      2.36 o 
  -3   3   8       12.13       12.78      2.30 o 
  -2   3   8       22.86       23.88      4.09 o 
  -1   3   8      107.59       95.54      8.75 o 
   0   3   8      125.15      120.76      4.60 o 
   1   3   8      111.91      110.03      4.28 o 
   2   3   8       33.57       35.98      4.00 o 
   3   3   8       44.37       60.73     11.89 o 
  -6   4   8        2.39       15.48     92.04 o 
  -5   4   8      112.38      108.22     10.84 o 
  -4   4   8       22.80       24.80      4.85 o 
  -3   4   8       23.67       21.62      2.62 o 
  -2   4   8      119.63      121.00      5.15 o 
  -1   4   8       63.78       65.08      3.12 o 
   0   4   8       21.69       20.92      2.26 o 
   1   4   8      120.64      105.67     22.00 o 
   2   4   8       31.91       35.50      8.96 o 
  -5   5   8       13.19       38.95      9.50 o 
  -4   5   8        0.01        2.38      3.56 o 
  -3   5   8       10.96        7.59      1.52 o 
  -2   5   8       31.68       30.84      8.54 o 
  -1   5   8       19.22       17.21      2.00 o 
   0   5   8       35.00       31.78      3.40 o 
   1   5   8       44.47       43.06      5.08 o 
   2   5   8       17.78       19.36      3.80 o 
  -5   6   8       26.76       22.41      6.50 o 
  -4   6   8        4.79        7.60      1.81 o 
  -3   6   8       30.38       27.88      6.60 o 
  -2   6   8        5.34        7.40      1.88 o 
  -1   6   8        2.69        3.24      2.47 o 
   0   6   8       22.89       19.05      3.02 o 
   1   6   8        0.11        0.80      3.72 o 
  -5   7   8        0.55        5.81      7.07 o 
  -4   7   8       11.49        9.25      4.50 o 
  -3   7   8       32.16       27.99      3.11 o 
  -2   7   8      133.78      140.48     13.23 o 
  -1   7   8        9.87       19.90      4.67 o 
   0   7   8        1.54       -0.10      3.19 o 
   1   7   8       37.30       47.67     15.51 o 
  -4   8   8       12.52       14.17      3.50 o 
  -3   8   8      101.71      119.94     14.33 o 
  -2   8   8        2.63        2.17      7.44 o 
  -1   8   8        2.11       12.04      5.48 o 
  -1  -9   9       52.29       52.34      9.98 o 
   0  -9   9       58.27       59.82      7.97 o 
   1  -9   9        2.49        3.80      3.58 o 
   2  -9   9       47.65       58.87     11.40 o 
  -2  -8   9       89.64       81.27     10.30 o 
  -1  -8   9       52.82       56.44      6.77 o 
   0  -8   9        3.08        1.89      1.76 o 
   1  -8   9        4.15       15.13      4.28 o 
   2  -8   9        0.11        2.31      2.13 o 
   3  -8   9        9.96       13.58      4.66 o 
  -3  -7   9       23.26       26.64      7.02 o 
  -2  -7   9        5.14        2.55      2.70 o 
  -1  -7   9       36.80       27.84      3.77 o 
   0  -7   9        1.90        1.65      1.31 o 
   1  -7   9       33.09       30.66      3.20 o 
   2  -7   9        0.02        7.31      3.56 o 
   3  -7   9        0.49       10.44      8.85 o 
  -3  -6   9       34.30       34.40      3.85 o 
  -2  -6   9        2.03        0.85      2.51 o 
  -1  -6   9       49.98       47.45      3.77 o 
   0  -6   9       75.43       64.31      5.13 o 
   1  -6   9       58.89       62.69      6.65 o 
   2  -6   9       27.21       27.92      5.71 o 
   3  -6   9        0.64       13.56      4.41 o 
  -4  -5   9       10.90        4.66      3.04 o 
  -3  -5   9       16.41       26.20      3.51 o 
  -2  -5   9       11.73        9.29      3.25 o 
  -1  -5   9        2.51        1.75      1.31 o 
   0  -5   9        3.93        3.97      1.64 o 
   1  -5   9       80.77       79.88      3.86 o 
   2  -5   9       49.29       50.45      5.74 o 
   3  -5   9       69.01       69.01      7.37 o 
  -4  -4   9        0.02       -0.23      1.37 o 
  -3  -4   9       43.21       39.81      9.53 o 
  -2  -4   9       63.93       62.41      2.73 o 
  -1  -4   9        3.49        3.36      2.10 o 
   0  -4   9      109.55      111.59      5.87 o 
   1  -4   9      974.34     1009.11     38.81 o 
   2  -4   9       17.01       15.85      3.78 o 
   3  -4   9      167.90      190.09     17.75 o 
   4  -4   9       30.09       41.03      6.96 o 
  -5  -3   9       25.85       22.23      6.02 o 
  -4  -3   9        3.30        0.83      2.36 o 
  -3  -3   9        7.11        8.02      1.83 o 
  -2  -3   9        0.22        1.38      2.04 o 
  -1  -3   9       71.83       72.50      8.01 o 
   0  -3   9       82.95       95.84      3.99 o 
   1  -3   9      537.29      564.74     16.36 o 
   2  -3   9       64.04       64.10      5.60 o 
   3  -3   9       87.07      101.31      9.17 o 
   4  -3   9       92.25      148.65    133.05 o 
  -5  -2   9       69.47       59.97      9.98 o 
  -4  -2   9        1.66        0.86      1.78 o 
  -3  -2   9        1.32        0.19      0.90 o 
  -2  -2   9       65.10       64.81      3.09 o 
  -1  -2   9       90.49       95.25      5.76 o 
   0  -2   9       37.56       37.37      1.64 o 
   1  -2   9      126.92      132.54      7.86 o 
   2  -2   9       54.35       47.34      3.70 o 
   3  -2   9       36.45       42.69      5.11 o 
   4  -2   9        4.41        2.57      3.75 o 
  -5  -1   9        3.22        0.23      2.92 o 
  -4  -1   9        4.56        4.65      6.60 o 
  -3  -1   9       74.16       71.78      3.16 o 
  -2  -1   9        0.01        1.09      4.03 o 
  -1  -1   9       40.95       42.79      1.38 o 
   0  -1   9       76.10       73.90      2.97 o 
   1  -1   9       25.82       19.37      1.81 o 
   2  -1   9        4.86        8.73      3.04 o 
   3  -1   9       23.64       20.03      5.29 o 
  -5   0   9       25.29       26.63      4.56 o 
  -4   0   9        0.29       -0.83      3.32 o 
  -3   0   9       10.03        8.85      1.41 o 
  -2   0   9        0.37        1.18      1.68 o 
  -1   0   9       35.37       37.67      2.03 o 
   0   0   9        1.21        1.41      1.10 o 
   1   0   9       39.98       32.56      2.28 o 
   2   0   9       38.17       43.25      3.23 o 
   3   0   9       29.32       33.92      9.64 o 
  -5   1   9        2.09        0.88      2.09 o 
  -4   1   9       26.82       27.02      3.12 o 
  -3   1   9        1.05       -0.52      2.20 o 
  -2   1   9      126.10      129.68      9.32 o 
  -1   1   9        2.90        5.70      2.46 o 
   0   1   9       38.88       40.39      5.03 o 
   1   1   9        4.47       10.09      1.55 o 
   2   1   9        0.71        0.96      2.36 o 
   3   1   9       29.89       33.69      7.33 o 
  -5   2   9       31.94       34.75     11.31 o 
  -4   2   9        0.00        3.04      6.39 o 
  -3   2   9     1023.18     1081.46     32.62 o 
  -2   2   9      407.81      426.57     13.15 o 
  -1   2   9      361.21      367.37     15.58 o 
   0   2   9       38.59       36.73      3.46 o 
   1   2   9        0.87        2.26      1.55 o 
   2   2   9        0.16        1.51      1.92 o 
   3   2   9        0.31       14.88      9.64 o 
  -5   3   9      103.45      105.90     20.95 o 
  -4   3   9       24.96       20.92      3.82 o 
  -3   3   9      521.45      543.38     18.33 o 
  -2   3   9       71.58       64.66      4.00 o 
  -1   3   9       22.05       18.91      2.23 o 
   0   3   9       19.84       10.64      2.09 o 
   1   3   9        2.71        2.40      2.19 o 
   2   3   9        0.11       -0.49      2.46 o 
  -5   4   9        9.41       12.94      8.28 o 
  -4   4   9       79.79       85.68     16.03 o 
  -3   4   9       62.88       62.06      5.39 o 
  -2   4   9       78.90       77.87      4.35 o 
  -1   4   9       12.81       16.93      2.72 o 
   0   4   9        0.57        0.70      1.59 o 
   1   4   9        4.02        5.56      3.40 o 
   2   4   9        1.09       10.06      4.49 o 
  -5   5   9       13.85       21.22      9.95 o 
  -4   5   9       22.15       28.49      5.19 o 
  -3   5   9        3.60        6.96      2.30 o 
  -2   5   9       71.11       73.66      5.70 o 
  -1   5   9       27.56       23.60      2.96 o 
   0   5   9       17.58       16.74      2.70 o 
   1   5   9        0.02        5.89      4.24 o 
  -5   6   9        5.73        2.15      4.66 o 
  -4   6   9       16.63       20.97      4.82 o 
  -3   6   9       28.56       28.32      8.17 o 
  -2   6   9       50.94       49.09      6.86 o 
  -1   6   9       14.71       21.81      9.95 o 
   0   6   9       18.66       22.59      4.03 o 
   1   6   9       11.04       10.79      6.18 o 
  -4   7   9        4.05        6.36      3.93 o 
  -3   7   9        3.56        7.59      2.85 o 
  -2   7   9        1.42        6.04      6.02 o 
  -1   7   9       54.44       62.20      9.61 o 
   0   7   9       39.20       90.55    101.78 o 
  -2   8   9       23.83       32.16     15.71 o 
  -1  -8  10       22.00       25.69      6.09 o 
   0  -8  10        3.84        1.78      3.04 o 
   1  -8  10        5.45       10.31      3.96 o 
   2  -8  10       13.39       15.48      4.01 o 
  -2  -7  10        3.28        5.10      3.67 o 
  -1  -7  10        0.01        2.25      2.72 o 
   0  -7  10       22.07       21.39      3.51 o 
   1  -7  10        0.13        3.39      6.81 o 
   2  -7  10       12.53       41.32     10.50 o 
  -3  -6  10        6.42       10.22      5.71 o 
  -2  -6  10        0.41        6.24      3.35 o 
  -1  -6  10       25.16       25.84      5.50 o 
   0  -6  10       39.31       33.78      5.40 o 
   1  -6  10       45.28       39.20      3.56 o 
   2  -6  10       16.28       21.25      3.57 o 
   3  -6  10        0.09        5.32      5.31 o 
  -3  -5  10        6.26       15.60      8.75 o 
  -2  -5  10        8.49       10.73      2.13 o 
  -1  -5  10       57.18       57.31      4.44 o 
   0  -5  10       12.25       10.66      1.95 o 
   1  -5  10       40.48       47.10      5.87 o 
   2  -5  10        0.67        2.18      3.44 o 
   3  -5  10       51.42       59.88      8.26 o 
  -4  -4  10        6.08       19.01      7.69 o 
  -3  -4  10       31.35       26.75      4.14 o 
  -2  -4  10      244.35      253.50     14.99 o 
  -1  -4  10        3.87        2.91      1.99 o 
   0  -4  10      133.35      126.10      7.18 o 
   1  -4  10        2.98        3.67      1.73 o 
   2  -4  10       29.02       29.80      6.18 o 
   3  -4  10       26.50       24.44      4.59 o 
  -4  -3  10        2.30        7.10      5.13 o 
  -3  -3  10       23.26       21.74      2.95 o 
  -2  -3  10        0.31        0.97      1.10 o 
  -1  -3  10       15.86       16.15      1.51 o 
   0  -3  10        6.85        7.66      1.33 o 
   1  -3  10        5.21        2.84      2.72 o 
   2  -3  10       25.92       25.67      4.33 o 
   3  -3  10       35.45       36.89      4.81 o 
  -5  -2  10        0.82       -0.73      8.49 o 
  -4  -2  10       12.76       19.71      4.19 o 
  -3  -2  10        5.40        5.80      2.25 o 
  -2  -2  10        7.00       10.30      1.63 o 
  -1  -2  10        3.02        4.39      2.36 o 
   0  -2  10       11.21       13.09      3.09 o 
   1  -2  10       16.74       16.94      1.80 o 
   2  -2  10        1.86        4.61      2.20 o 
   3  -2  10       35.69       36.57      6.32 o 
  -5  -1  10        1.03        4.38      4.92 o 
  -4  -1  10       13.61       14.19      5.52 o 
  -3  -1  10        7.73       12.05      1.94 o 
  -2  -1  10       33.24       31.88      1.94 o 
  -1  -1  10       36.05       38.15      2.24 o 
   0  -1  10        6.25        6.12      1.28 o 
   1  -1  10       78.60       83.34      5.01 o 
   2  -1  10       29.06       23.13      4.87 o 
   3  -1  10        2.92        8.57      3.88 o 
  -5   0  10        0.06        4.01      7.44 o 
  -4   0  10        9.05        8.23      2.52 o 
  -3   0  10      116.51      119.65      7.17 o 
  -2   0  10        3.91        5.47      2.26 o 
  -1   0  10        9.77        9.06      3.25 o 
   0   0  10       31.93       25.85      1.89 o 
   1   0  10        0.75        1.14      1.73 o 
   2   0  10        0.20        3.72      2.47 o 
   3   0  10      142.35      162.39     35.20 o 
  -5   1  10        1.42        3.79      9.80 o 
  -4   1  10       75.71       72.96      7.85 o 
  -3   1  10       52.50       58.27      6.18 o 
  -2   1  10        8.85        8.66      3.20 o 
  -1   1  10      145.87      137.32      5.04 o 
   0   1  10      100.75       86.64      4.61 o 
   1   1  10        5.79        5.18      2.72 o 
   2   1  10        3.98        6.90      2.78 o 
  -5   2  10        1.92        1.99      6.08 o 
  -4   2  10        0.21        2.34      3.51 o 
  -3   2  10        4.65        2.75      1.82 o 
  -2   2  10        3.51        7.34      1.60 o 
  -1   2  10       44.75       41.92      3.09 o 
   0   2  10      209.97      216.91     13.15 o 
   1   2  10       52.28       59.13      5.56 o 
   2   2  10       12.18       10.27      3.14 o 
  -5   3  10        2.45       13.40      5.24 o 
  -4   3  10       14.10       10.81      3.71 o 
  -3   3  10        0.77        9.78      3.07 o 
  -2   3  10      116.43      124.44      8.29 o 
  -1   3  10       20.39       15.59      2.74 o 
   0   3  10       35.18       26.03      3.84 o 
   1   3  10       16.46       16.75      5.40 o 
   2   3  10       29.40       49.45     10.06 o 
  -5   4  10        1.46        4.13      3.22 o 
  -4   4  10        7.08        5.60      6.86 o 
  -3   4  10       18.32       14.76      2.57 o 
  -2   4  10        0.59       -0.03      1.47 o 
  -1   4  10       13.09       22.76     58.56 o 
   0   4  10        8.51        9.73      2.33 o 
   1   4  10        0.01       -1.55      3.40 o 
  -4   5  10        1.95        7.81      2.45 o 
  -3   5  10        2.82        5.09      2.01 o 
  -2   5  10        5.66        6.92      3.67 o 
  -1   5  10       23.09       23.56      3.98 o 
   0   5  10       70.24       69.87     11.37 o 
  -4   6  10       13.12       18.06      4.36 o 
  -3   6  10       71.96       72.51      8.81 o 
  -2   6  10        7.42        8.72      4.12 o 
  -1   6  10       24.48       22.51      4.50 o 
  -1  -7  11       23.05       27.95      6.66 o 
   0  -7  11       20.57       27.87      4.11 o 
   1  -7  11       35.54       36.51      7.37 o 
  -2  -6  11       25.36       19.93      4.13 o 
  -1  -6  11       62.13       57.83      5.56 o 
   0  -6  11      372.76      385.70     31.20 o 
   1  -6  11       37.72       34.14      7.29 o 
   2  -6  11       95.91       96.36     17.25 o 
  -3  -5  11       10.74        8.73      3.97 o 
  -2  -5  11       27.84       43.20      9.66 o 
  -1  -5  11       35.64       32.58      4.85 o 
   0  -5  11      481.40      512.81     41.27 o 
   1  -5  11       31.08       41.74      7.02 o 
   2  -5  11       29.51       42.16      7.55 o 
  -3  -4  11        2.71        1.28      2.54 o 
  -2  -4  11       46.00       44.51      4.28 o 
  -1  -4  11        0.01        1.61     24.83 o 
   0  -4  11       80.76       81.07      7.23 o 
   1  -4  11       67.23       58.46      5.40 o 
   2  -4  11        0.25        0.26      2.95 o 
  -4  -3  11        4.90        4.71      5.71 o 
  -3  -3  11        9.38       17.34      3.40 o 
  -2  -3  11       24.56       29.59      3.62 o 
  -1  -3  11        0.63        3.87      4.61 o 
   0  -3  11        0.15        3.77     16.24 o 
   1  -3  11        1.81        3.25      5.71 o 
   2  -3  11      103.09      112.75     16.43 o 
  -4  -2  11       20.97       31.32     16.76 o 
  -3  -2  11        9.35       13.61      2.34 o 
  -2  -2  11        8.13        9.61      2.41 o 
  -1  -2  11       37.86       36.18      2.81 o 
   0  -2  11       52.77       48.36      5.74 o 
   1  -2  11        3.77        3.66      3.51 o 
   2  -2  11       43.37       54.42      9.90 o 
  -4  -1  11        5.01       11.33      3.09 o 
  -3  -1  11        5.13        3.36      1.52 o 
  -2  -1  11        0.36        8.53      9.22 o 
  -1  -1  11        0.55        1.14      2.51 o 
   0  -1  11        1.43        1.84      1.51 o 
   1  -1  11       24.80       29.10      3.51 o 
   2  -1  11       33.99       41.36      9.01 o 
  -4   0  11      130.84      129.34     14.88 o 
  -3   0  11      300.10      311.26     21.62 o 
  -2   0  11       15.77       15.43      2.78 o 
  -1   0  11       29.77       25.86      2.31 o 
   0   0  11        0.01        4.55      3.25 o 
   1   0  11       16.97       16.50      2.46 o 
   2   0  11       15.33       35.23     14.72 o 
  -4   1  11      590.42      637.66     61.23 o 
  -3   1  11       65.36       63.49      6.77 o 
  -2   1  11       77.40       79.72      6.20 o 
  -1   1  11        0.05        1.02      1.43 o 
   0   1  11        0.66        5.92      3.30 o 
   1   1  11        2.09        5.07      2.19 o 
   2   1  11       10.26       16.76     12.15 o 
  -4   2  11        9.44       11.11      2.45 o 
  -3   2  11       27.89       27.97      4.24 o 
  -2   2  11       26.18       26.90      2.81 o 
  -1   2  11        2.20        3.26      1.80 o 
   0   2  11        0.33        1.57      2.49 o 
   1   2  11        0.72        1.05      2.20 o 
  -4   3  11        8.64        7.34      3.77 o 
  -3   3  11        8.63       14.20      3.46 o 
  -2   3  11        9.73       12.79      2.36 o 
  -1   3  11       13.83       15.78      3.58 o 
   0   3  11        0.00        1.01      2.46 o 
   1   3  11        1.36        8.30      5.06 o 
  -4   4  11       36.81       34.34      6.06 o 
  -3   4  11       72.32       75.43      8.46 o 
  -2   4  11        2.05        8.53      3.21 o 
  -1   4  11        2.50        9.00      3.67 o 
   0   4  11        3.26       12.19      3.77 o 
  -3   5  11        0.05        6.07      5.97 o 
  -2   5  11       49.02       66.52     10.42 o 
  -1   5  11      103.07      119.66     18.53 o 
  -1  -6  12       14.51       16.70      4.58 o 
   0  -6  12        0.04        7.69      5.92 o 
  -2  -5  12       16.52       27.87      8.38 o 
  -1  -5  12        9.08       12.08      2.63 o 
   0  -5  12        4.83       10.40     10.42 o 
   1  -5  12       44.41       50.75     13.29 o 
  -2  -4  12       24.46       23.96      4.70 o 
  -1  -4  12        1.86        4.43      2.53 o 
   0  -4  12        4.96        7.27      2.28 o 
   1  -4  12        0.67        8.87      8.15 o 
  -3  -3  12        7.04       10.36      6.39 o 
  -2  -3  12       17.03       25.69      3.55 o 
  -1  -3  12        0.00        4.61      3.82 o 
   0  -3  12       26.45       24.45      4.73 o 
   1  -3  12       19.87       23.14      7.33 o 
  -3  -2  12       32.32       27.47      4.82 o 
  -2  -2  12        4.19        7.19      2.14 o 
  -1  -2  12       33.34       26.78      8.17 o 
   0  -2  12       10.18       11.82      4.24 o 
   1  -2  12       17.40       20.15      3.36 o 
  -3  -1  12        5.41        5.67      8.91 o 
  -2  -1  12       78.30       79.59      7.32 o 
  -1  -1  12       82.56       80.03     16.87 o 
   0  -1  12        9.78       12.19      2.27 o 
   1  -1  12        0.17        4.87      6.86 o 
  -4   0  12       18.70       29.43      6.34 o 
  -3   0  12       14.93       19.97      3.37 o 
  -2   0  12       52.33       58.50      5.23 o 
  -1   0  12      126.99      124.04      9.59 o 
   0   0  12        3.14        3.10      1.49 o 
   1   0  12       18.22       23.05      5.24 o 
  -4   1  12        4.64       15.41     11.21 o 
  -3   1  12       54.14       55.24      6.82 o 
  -2   1  12        4.19        5.03      2.09 o 
  -1   1  12       69.51       61.84     17.65 o 
   0   1  12        2.85       10.17      2.62 o 
  -3   2  12       11.75       10.62      5.24 o 
  -2   2  12        8.99       11.75      2.57 o 
  -1   2  12        0.08        9.86      8.75 o 
   0   2  12       34.43       32.35      6.65 o 
  -3   3  12        3.88        2.67      2.07 o 
  -2   3  12       21.51       25.74      4.16 o 
  -1   3  12        4.39        6.34      3.93 o 
  -1  -3  13        5.41        8.99     12.15 o 
  -2  -2  13        0.00        4.93      3.16 o 
  -1  -2  13        0.32        9.29      5.97 o 
  -2  -1  13        0.01        3.58      2.67 o 
  -1  -1  13        0.35        2.41      2.51 o 
  -2   0  13        6.42        1.16      3.14 o 
  -1   0  13        4.93        2.85      2.57 o 
                                                 
